# Supplementary material for: Use of the Illumina EPIC methylation array for epigenomic research in the crab‐eating macaque (Macaca fascicularis)
Source: Neuropsychopharmacol Rep. 2020 Oct 10;40(4):423–6. doi: 10.1002/npr2.12145 (PMC7722662; doi:10.1002/npr2.12145)
Supplement: Supplementary file 1 — Tab S1 [file NPR2-40-423-s001.xlsx]

## Sheet: Supplementary Table 1
Supplementary Table 1. List of high-confidence probes in the crab-eating macaque.
probe ID	CpG site	CpG islands	nearest gens (<100kb)	flanking genes (<5kb)	original EPIC array manifest information
cg00000029	20(-):41295710-41295711	CpG_shore	RBL2:224:upstream	ENSMFAG00000039132:RBL2:+:FLANKING5000:protein_coding:RBL2	cg00000029 (II, RBL2)
cg00000165	1(-):136545954-136545955	CpG_shelf	BARHL2:11539:upstream	---	cg00000165 (II)
cg00000221	16(+):41933701-41933702	---	ANKFN1:0:inside	ENSMFAG00000032096:ANKFN1:+:gene:protein_coding:ANKFN1|ENSMFAG00000032096:ANKFN1:+:transcript:protein_coding:ANKFN1|ENSMFAG00000032096:ANKFN1:+:CDS:protein_coding:ANKFN1|ENSMFAG00000032096:ANKFN1:+:exon:protein_coding:ANKFN1	cg00000221 (II, ANKFN1)
cg00000236	8(+):43414530-43414531	---	VDAC3:0:inside	ENSMFAG00000041877:VDAC3:+:gene:protein_coding:VDAC3|ENSMFAG00000041877:VDAC3:+:transcript:protein_coding:VDAC3|ENSMFAG00000041877:VDAC3:+:exon:protein_coding:VDAC3|ENSMFAG00000041877:VDAC3:+:three_prime_utr:protein_coding:VDAC3	cg00000236 (II, VDAC3)
cg00000321	8(+):42256285-42256286	CpG_shore	SFRP1:0:inside	ENSMFAG00000035564:SFRP1:-:gene:protein_coding:SFRP1|ENSMFAG00000035564:SFRP1:-:transcript:protein_coding:SFRP1	cg00000321 (II, SFRP1)
cg00000714	19(-):55062009-55062010	CpG_shore	TSEN34:0:inside	ENSMFAG00000033459:ENSMFAG00000033459:-:FLANKING5000:protein_coding:.|ENSMFAG00000044825:TSEN34:+:gene:protein_coding:TSEN34|ENSMFAG00000044825:TSEN34:+:transcript:protein_coding:TSEN34|ENSMFAG00000044825:TSEN34:+:transcript:protein_coding:TSEN34|ENSMFAG00000044825:TSEN34:+:CDS:protein_coding:TSEN34|ENSMFAG00000044825:TSEN34:+:exon:protein_coding:TSEN34	cg00000714 (II, TSEN34)
cg00000769	11(-):127914456-127914457	CpG_island	DDX55:151:upstream	ENSMFAG00000039002:TMED2:+:FLANKING5000:protein_coding:.|ENSMFAG00000038165:DDX55:+:FLANKING5000:protein_coding:DDX55	cg00000769 (I, DDX55)
cg00001099	8(-):87116391-87116392	CpG_shore	PSKH2:0:inside	ENSMFAG00000045416:PSKH2:-:gene:protein_coding:PSKH2|ENSMFAG00000045416:PSKH2:-:transcript:protein_coding:PSKH2	cg00001099 (II, PSKH2)
cg00001136	14(-):4034226-4034227	---	SHANK2:0:inside	ENSMFAG00000031467:SHANK2:+:gene:protein_coding:SHANK2|ENSMFAG00000031467:SHANK2:+:transcript:protein_coding:SHANK2	cg00001136 (II, SHANK2)
cg00001364	1(+):72569787-72569788	---	PROX1:0:inside	ENSMFAG00000042228:PROX1:+:gene:protein_coding:PROX1|ENSMFAG00000042228:PROX1:+:transcript:protein_coding:PROX1|ENSMFAG00000042228:PROX1:+:exon:protein_coding:PROX1|ENSMFAG00000042228:PROX1:+:transcript:protein_coding:PROX1|ENSMFAG00000042228:PROX1:+:CDS:protein_coding:PROX1	cg00001364 (II, PROX1)
cg00001446	1(-):184254519-184254520	CpG_shore	CDC20,ELOVL1:0:inside	ENSMFAG00000001542:CDC20:-:three_prime_utr:protein_coding:.|ENSMFAG00000001542:CDC20:-:exon:protein_coding:.|ENSMFAG00000001542:CDC20:-:transcript:protein_coding:.|ENSMFAG00000001542:CDC20:-:gene:protein_coding:.|ENSMFAG00000042006:ELOVL1:+:gene:protein_coding:.|ENSMFAG00000042006:ELOVL1:+:transcript:protein_coding:.|ENSMFAG00000042006:ELOVL1:+:transcript:protein_coding:.|ENSMFAG00000042006:ELOVL…	cg00001446 (II, ELOVL1)
cg00001582	9(-):56555278-56555279	CpG_island	ZMIZ1:49677:upstream	---	cg00001582 (II, LOC283050;ZMIZ1)
cg00001747	13(+):9394380-9394381	CpG_island	ENSMFAG00000016289:13995:upstream	---	cg00001747 (I)
cg00001793	11(-):12326910-12326911	---	ETV6:0:inside	ENSMFAG00000000725:ETV6:+:gene:protein_coding:ETV6|ENSMFAG00000000725:ETV6:+:transcript:protein_coding:ETV6|ENSMFAG00000000725:ETV6:+:transcript:protein_coding:ETV6|ENSMFAG00000000725:ETV6:+:CDS:protein_coding:ETV6|ENSMFAG00000000725:ETV6:+:exon:protein_coding:ETV6	cg00001793 (I, ETV6)
cg00001810	8(+):137058171-137058172	---	KHDRBS3:0:inside	ENSMFAG00000041845:KHDRBS3:+:transcript:protein_coding:KHDRBS3|ENSMFAG00000041845:KHDRBS3:+:gene:protein_coding:KHDRBS3|ENSMFAG00000041845:KHDRBS3:+:transcript:protein_coding:KHDRBS3|ENSMFAG00000041845:KHDRBS3:+:transcript:protein_coding:KHDRBS3|ENSMFAG00000041845:KHDRBS3:+:CDS:protein_coding:KHDRBS3|ENSMFAG00000041845:KHDRBS3:+:exon:protein_coding:KHDRBS3|ENSMFAG00000041845:KHDRBS3:+:exon:protei…	cg00001810 (II, KHDRBS3)
cg00002033	19(+):39804298-39804299	CpG_island	LRFN1:0:inside	ENSMFAG00000001335:LRFN1:-:exon:protein_coding:LRFN1|ENSMFAG00000001335:LRFN1:-:gene:protein_coding:LRFN1|ENSMFAG00000001335:LRFN1:-:transcript:protein_coding:LRFN1|ENSMFAG00000001335:LRFN1:-:CDS:protein_coding:LRFN1	cg00002033 (I, LRFN1)
cg00002080	3(+):17934185-17934186	CpG_shore	RWDD2B:0:inside	ENSMFAG00000034639:RWDD2B:+:gene:protein_coding:RWDD2B|ENSMFAG00000034639:RWDD2B:+:transcript:protein_coding:RWDD2B	cg00002080 (II, RWDD2B)
cg00002186	9(+):46171749-46171750	---	WDFY4:0:inside	ENSMFAG00000003522:WDFY4:-:transcript:protein_coding:WDFY4|ENSMFAG00000003522:WDFY4:-:gene:protein_coding:WDFY4|ENSMFAG00000003522:WDFY4:-:transcript:protein_coding:WDFY4|ENSMFAG00000003522:WDFY4:-:CDS:protein_coding:WDFY4|ENSMFAG00000003522:WDFY4:-:exon:protein_coding:WDFY4	cg00002186 (II, WDFY4)
cg00002236	18(+):9906110-9906111	CpG_island	RTTN:0:inside	ENSMFAG00000043259:RTTN:+:gene:protein_coding:RTTN|ENSMFAG00000043259:RTTN:+:transcript:protein_coding:RTTN|ENSMFAG00000043259:RTTN:+:five_prime_utr:protein_coding:RTTN|ENSMFAG00000043259:RTTN:+:exon:protein_coding:RTTN	cg00002236 (II, RTTN)
cg00002350	13(+):72260836-72260837	---	ENSMFAG00000047076:0:inside	ENSMFAG00000047076:ENSMFAG00000047076:+:gene:lincRNA:.|ENSMFAG00000047076:ENSMFAG00000047076:+:transcript:lincRNA:.	cg00002350 (II)
cg00002366	5(-):89970683-89970684	---	CCSER1:0:inside	ENSMFAG00000032924:CCSER1:+:transcript:protein_coding:CCSER1|ENSMFAG00000032924:CCSER1:+:gene:protein_coding:CCSER1|ENSMFAG00000032924:CCSER1:+:transcript:protein_coding:CCSER1|ENSMFAG00000032924:CCSER1:+:CDS:protein_coding:CCSER1|ENSMFAG00000032924:CCSER1:+:exon:protein_coding:CCSER1	cg00002366 (II, CCSER1)
cg00002406	20(-):28946804-28946805	CpG_island	CD2BP2:0:inside	ENSMFAG00000038725:CD2BP2:-:gene:protein_coding:.|ENSMFAG00000038725:CD2BP2:-:transcript:protein_coding:.|ENSMFAG00000039446:TBC1D10B:-:FLANKING5000:protein_coding:TBC1D10B	cg00002406 (II, CD2BP2)
cg00002426	2(-):113072090-113072091	CpG_shore	SLMAP:0:inside	ENSMFAG00000038300:SLMAP:+:exon:protein_coding:SLMAP|ENSMFAG00000038300:SLMAP:+:transcript:protein_coding:SLMAP|ENSMFAG00000038300:SLMAP:+:gene:protein_coding:SLMAP|ENSMFAG00000038300:SLMAP:+:CDS:protein_coding:SLMAP|ENSMFAG00000038300:SLMAP:+:exon:protein_coding:SLMAP|ENSMFAG00000038300:SLMAP:+:transcript:protein_coding:SLMAP|ENSMFAG00000038300:SLMAP:+:transcript:protein_coding:SLMAP|ENSMFAG0000…	cg00002426 (II, SLMAP)
cg00002444	8(-):127079864-127079865	---	RF00026:214430:upstream	---	cg00002444 (II)
cg00002464	8(-):120669593-120669594	CpG_island	CCN3:0:inside	ENSMFAG00000028128:CCN3:+:transcript:protein_coding:CCN3|ENSMFAG00000028128:CCN3:+:gene:protein_coding:CCN3	cg00002464 (II, NOV)
cg00002684	7(+):56625382-56625383	---	DNAJA4:0:inside	ENSMFAG00000031045:DNAJA4:+:gene:protein_coding:DNAJA4|ENSMFAG00000031045:DNAJA4:+:transcript:protein_coding:DNAJA4|ENSMFAG00000031045:DNAJA4:+:transcript:protein_coding:DNAJA4|ENSMFAG00000036343:WDR61:-:FLANKING5000:protein_coding:.	cg00002684 (II, DNAJA4)
cg00002810	1(-):169939650-169939651	CpG_island	DAB1:132368:upstream	---	cg00002810 (II, DAB1)
cg00002926	20(+):20073103-20073104	---	ACSM3,ERI2:0:inside	ENSMFAG00000029841:ACSM3:+:gene:protein_coding:ACSM3|ENSMFAG00000029841:ACSM3:+:transcript:protein_coding:ACSM3|ENSMFAG00000033081:ERI2:-:transcript:protein_coding:ERI2|ENSMFAG00000033081:ERI2:-:gene:protein_coding:ERI2|ENSMFAG00000006667:RF00026:+:FLANKING5000:snRNA:.|ENSMFAG00000029841:ACSM3:+:CDS:protein_coding:ACSM3|ENSMFAG00000029841:ACSM3:+:exon:protein_coding:ACSM3	cg00002926 (II, ACSM3;ERI2)
cg00003036	8(-):132441378-132441379	CpG_island	ADCY8:68:upstream	ENSMFAG00000000140:ADCY8:-:FLANKING5000:protein_coding:ADCY8	cg00003036 (II)
cg00003167	11(+):55296621-55296622	---	STAT2:0:inside	ENSMFAG00000037100:STAT2:-:gene:protein_coding:STAT2|ENSMFAG00000037100:STAT2:-:transcript:protein_coding:STAT2|ENSMFAG00000037100:STAT2:-:transcript:protein_coding:STAT2|ENSMFAG00000037100:STAT2:-:CDS:protein_coding:STAT2|ENSMFAG00000037100:STAT2:-:exon:protein_coding:STAT2|ENSMFAG00000037100:STAT2:-:CDS:protein_coding:STAT2|ENSMFAG00000037100:STAT2:-:exon:protein_coding:STAT2|ENSMFAG00000024212…	cg00003167 (II, STAT2)
cg00003202	1(-):100645222-100645223	CpG_shelf	RFX5:0:inside	ENSMFAG00000033452:RFX5:+:gene:protein_coding:.|ENSMFAG00000033452:RFX5:+:transcript:protein_coding:.	cg00003202 (I, RFX5)
cg00003266	13(+):68135390-68135391	---	EML4:0:inside	ENSMFAG00000043115:EML4:-:gene:protein_coding:EML4|ENSMFAG00000043115:EML4:-:transcript:protein_coding:EML4|ENSMFAG00000043115:EML4:-:transcript:protein_coding:EML4|ENSMFAG00000043115:EML4:-:transcript:protein_coding:EML4|ENSMFAG00000043115:EML4:-:CDS:protein_coding:EML4|ENSMFAG00000043115:EML4:-:exon:protein_coding:EML4	cg00003266 (II, EML4)
cg00003305	19(+):30436723-30436724	CpG_shore	ZNF536:113525:upstream	---	cg00003305 (II)
cg00003345	1(-):217412528-217412529	---	CASZ1:62576:upstream	---	cg00003345 (II, CASZ1)
cg00003407	16(-):55831016-55831017	CpG_shore	LSM12:74:upstream	ENSMFAG00000031376:LSM12:-:FLANKING5000:protein_coding:LSM12	cg00003407 (II, LSM12)
cg00003578	1(-):215548150-215548151	---	DHRS3:28906:downstream	---	cg00003578 (II)
cg00003625	16(+):36238826-36238827	---	WFIKKN2:0:inside	ENSMFAG00000041670:WFIKKN2:+:five_prime_utr:protein_coding:WFIKKN2|ENSMFAG00000041670:WFIKKN2:+:exon:protein_coding:WFIKKN2|ENSMFAG00000041670:WFIKKN2:+:gene:protein_coding:WFIKKN2|ENSMFAG00000041670:WFIKKN2:+:transcript:protein_coding:WFIKKN2	cg00003625 (I, WFIKKN2)
cg00003640	1(+):68527546-68527547	---	SYT14:0:inside	ENSMFAG00000036849:SYT14:+:gene:protein_coding:SYT14|ENSMFAG00000036849:SYT14:+:transcript:protein_coding:SYT14|ENSMFAG00000036849:SYT14:+:transcript:protein_coding:SYT14	cg00003640 (II, SYT14)
cg00003758	12(-):123272370-123272371	---	DGKD:0:inside	ENSMFAG00000002861:DGKD:+:transcript:protein_coding:DGKD|ENSMFAG00000002861:DGKD:+:transcript:protein_coding:DGKD|ENSMFAG00000002861:DGKD:+:gene:protein_coding:DGKD|ENSMFAG00000002861:DGKD:+:transcript:protein_coding:DGKD|ENSMFAG00000002861:DGKD:+:transcript:protein_coding:DGKD	cg00003758 (II, DGKD)
cg00003784	16(+):61846080-61846081	CpG_island	CEP95:0:inside	ENSMFAG00000026858:DDX5:-:FLANKING5000:protein_coding:.|ENSMFAG00000037980:CEP95:+:transcript:protein_coding:CEP95|ENSMFAG00000037980:CEP95:+:gene:protein_coding:CEP95|ENSMFAG00000037980:CEP95:+:five_prime_utr:protein_coding:CEP95|ENSMFAG00000037980:CEP95:+:exon:protein_coding:CEP95|ENSMFAG00000037980:CEP95:+:transcript:protein_coding:CEP95	cg00003784 (II, CCDC45;DDX5)
cg00003858	1(-):182937366-182937367	CpG_shelf	RNF220:0:inside	ENSMFAG00000040181:RNF220:-:transcript:protein_coding:RNF220|ENSMFAG00000040181:RNF220:-:gene:protein_coding:RNF220	cg00003858 (II, RNF220)
cg00003929	6(-):67047465-67047466	---	CD180:0:inside	ENSMFAG00000044511:CD180:-:gene:protein_coding:CD180|ENSMFAG00000044511:CD180:-:transcript:protein_coding:CD180|ENSMFAG00000044511:CD180:-:transcript:protein_coding:CD180	cg00003929 (II, CD180)
cg00003994	3(-):105060028-105060029	CpG_shore	MEOX2:0:inside	ENSMFAG00000038329:MEOX2:+:exon:protein_coding:MEOX2|ENSMFAG00000038329:MEOX2:+:gene:protein_coding:MEOX2|ENSMFAG00000038329:MEOX2:+:transcript:protein_coding:MEOX2|ENSMFAG00000038329:MEOX2:+:CDS:protein_coding:MEOX2	cg00003994 (II, MEOX2)
cg00003999	12(-):84871401-84871402	---	SLC39A10:0:inside	ENSMFAG00000035991:SLC39A10:+:gene:protein_coding:SLC39A10|ENSMFAG00000035991:SLC39A10:+:transcript:protein_coding:SLC39A10|ENSMFAG00000014304:RF00026:-:FLANKING5000:snRNA:.	cg00003999 (II, SLC39A10)
cg00004061	4(-):92813068-92813069	---	RF00001:539704:upstream	---	cg00004061 (II)
cg00004089	16(+):74064304-74064305	---	ENSMFAG00000041183:0:inside	ENSMFAG00000041183:ENSMFAG00000041183:-:gene:protein_coding:.|ENSMFAG00000041183:ENSMFAG00000041183:-:transcript:protein_coding:.|ENSMFAG00000041183:ENSMFAG00000041183:-:transcript:protein_coding:.	cg00004089 (II, MXRA7)
cg00004105	9(-):97091079-97091080	---	LOXL4:0:inside	ENSMFAG00000036533:LOXL4:-:transcript:protein_coding:LOXL4|ENSMFAG00000036533:LOXL4:-:gene:protein_coding:LOXL4|ENSMFAG00000036533:LOXL4:-:transcript:protein_coding:LOXL4|ENSMFAG00000036533:LOXL4:-:CDS:protein_coding:LOXL4|ENSMFAG00000036533:LOXL4:-:exon:protein_coding:LOXL4	cg00004105 (II, LOXL4)
cg00004207	13(-):71923409-71923410	CpG_shore	SRSF7:0:inside	ENSMFAG00000001980:SRSF7:+:gene:protein_coding:.|ENSMFAG00000001980:SRSF7:+:transcript:protein_coding:.|ENSMFAG00000001980:SRSF7:+:transcript:protein_coding:.|ENSMFAG00000001980:SRSF7:+:transcript:protein_coding:.|ENSMFAG00000001980:SRSF7:+:CDS:protein_coding:.|ENSMFAG00000001980:SRSF7:+:exon:protein_coding:.	cg00004207 (II, SFRS7)
cg00004306	4(-):36770019-36770020	---	TAAR2:0:inside	ENSMFAG00000044568:TAAR2:-:exon:protein_coding:TAAR2|ENSMFAG00000044568:TAAR2:-:gene:protein_coding:TAAR2|ENSMFAG00000044568:TAAR2:-:transcript:protein_coding:TAAR2|ENSMFAG00000044568:TAAR2:-:CDS:protein_coding:TAAR2	cg00004306 (II, TAAR2)
cg00004421	16(+):7640781-7640782	CpG_shore	ENSMFAG00000002563:0:inside	ENSMFAG00000002563:ENSMFAG00000002563:+:gene:protein_coding:.|ENSMFAG00000002563:ENSMFAG00000002563:+:transcript:protein_coding:.|ENSMFAG00000002563:ENSMFAG00000002563:+:exon:protein_coding:.|ENSMFAG00000002563:ENSMFAG00000002563:+:three_prime_utr:protein_coding:.|ENSMFAG00000039010:EIF4A1:+:FLANKING5000:protein_coding:.|ENSMFAG00000023954:RF00554:+:FLANKING5000:snoRNA:.	cg00004421 (II, EIF4A1;SENP3)
cg00004454	12(-):130859814-130859815	---	CROCC2:0:inside	ENSMFAG00000037732:CROCC2:+:gene:protein_coding:CROCC2|ENSMFAG00000037732:CROCC2:+:transcript:protein_coding:CROCC2	cg00004454 (II)
cg00004667	1(-):212453173-212453174	---	ZBTB17:0:inside	ENSMFAG00000037882:ZBTB17:+:transcript:protein_coding:ZBTB17|ENSMFAG00000037882:ZBTB17:+:gene:protein_coding:ZBTB17|ENSMFAG00000037882:ZBTB17:+:transcript:protein_coding:ZBTB17	cg00004667 (II, ZBTB17)
cg00004883	20(-):63273470-63273471	CpG_island	LDHD:0:inside	ENSMFAG00000039290:ZNRF1:+:FLANKING5000:protein_coding:ZNRF1|ENSMFAG00000029402:LDHD:-:gene:protein_coding:LDHD|ENSMFAG00000029402:LDHD:-:transcript:protein_coding:LDHD|ENSMFAG00000029402:LDHD:-:CDS:protein_coding:LDHD|ENSMFAG00000029402:LDHD:-:exon:protein_coding:LDHD	cg00004883 (I, LDHD)
cg00004979	11(-):115097263-115097264	---	SH2B3:0:inside	ENSMFAG00000029053:SH2B3:+:gene:protein_coding:SH2B3|ENSMFAG00000029053:SH2B3:+:transcript:protein_coding:SH2B3|ENSMFAG00000029053:SH2B3:+:transcript:protein_coding:SH2B3|ENSMFAG00000029053:SH2B3:+:CDS:protein_coding:SH2B3|ENSMFAG00000029053:SH2B3:+:exon:protein_coding:SH2B3|ENSMFAG00000000374:ATXN2:-:FLANKING5000:protein_coding:ATXN2	cg00004979 (I, SH2B3)
cg00005040	AQIA01080263.1(-):293-294	CpG_shore	---:1000000:---	---	cg00005040 (II, RSPO3)
cg00005083	4(+):123862666-123862667	CpG_island	TDRD6:0:inside	ENSMFAG00000002656:TDRD6:-:gene:protein_coding:TDRD6|ENSMFAG00000002656:TDRD6:-:transcript:protein_coding:TDRD6|ENSMFAG00000002656:TDRD6:-:exon:protein_coding:TDRD6|ENSMFAG00000002656:TDRD6:-:five_prime_utr:protein_coding:TDRD6	cg00005083 (I, TDRD6)
cg00005112	20(-):58237380-58237381	---	WWP2:0:inside	ENSMFAG00000039657:WWP2:+:gene:protein_coding:WWP2|ENSMFAG00000039657:WWP2:+:transcript:protein_coding:WWP2|ENSMFAG00000039657:WWP2:+:transcript:protein_coding:WWP2	cg00005112 (II, WWP2)
cg00005249	16(-):42649829-42649830	---	AKAP1:29671:downstream	---	cg00005249 (II)
cg00005306	20(+):29324895-29324896	CpG_island	ENSMFAG00000032884:0:inside	ENSMFAG00000032884:ENSMFAG00000032884:+:exon:protein_coding:.|ENSMFAG00000032884:ENSMFAG00000032884:+:five_prime_utr:protein_coding:.|ENSMFAG00000032884:ENSMFAG00000032884:+:transcript:protein_coding:.|ENSMFAG00000032884:ENSMFAG00000032884:+:gene:protein_coding:.|ENSMFAG00000019996:RF00026:-:FLANKING5000:snRNA:.	cg00005306 (I, SRCAP)
cg00005347	14(+):108203815-108203816	---	BCO2:0:inside	ENSMFAG00000037360:BCO2:+:gene:protein_coding:.|ENSMFAG00000037360:BCO2:+:transcript:protein_coding:.|ENSMFAG00000037360:BCO2:+:transcript:protein_coding:.	cg00005347 (II, BCO2)
cg00005390	20(-):2624962-2624963	CpG_shore	ATP6V0C:0:inside	ENSMFAG00000044125:ATP6V0C:+:exon:protein_coding:ATP6V0C|ENSMFAG00000044125:ATP6V0C:+:gene:protein_coding:ATP6V0C|ENSMFAG00000044125:ATP6V0C:+:transcript:protein_coding:ATP6V0C|ENSMFAG00000044125:ATP6V0C:+:CDS:protein_coding:ATP6V0C|ENSMFAG00000002099:AMDHD2:+:FLANKING5000:protein_coding:AMDHD2	cg00005390 (II, AMDHD2;ATP6V0C)
cg00005549	17(-):37125188-37125189	---	PCDH17:5607:upstream	---	cg00005549 (II)
cg00005579	1(-):90272977-90272978	CpG_shore	CFAP126:11070:upstream	---	cg00005579 (II)
cg00005619	14(-):19949202-19949203	CpG_shelf	FAM180B:0:inside	ENSMFAG00000039883:C1QTNF4:+:FLANKING5000:protein_coding:C1QTNF4|ENSMFAG00000043005:FAM180B:-:gene:protein_coding:FAM180B|ENSMFAG00000043005:FAM180B:-:transcript:protein_coding:FAM180B|ENSMFAG00000031067:NDUFS3:-:FLANKING5000:protein_coding:NDUFS3	cg00005619 (II, FAM180B)
cg00005631	4(-):38932577-38932578	---	ENSMFAG00000039104:261938:upstream	---	cg00005631 (II)
cg00005734	3(-):80846569-80846570	CpG_shore	YAE1:12647:downstream	---	cg00005734 (II, RALA)
cg00005854	19(-):2112588-2112589	CpG_shelf	SF3A2:0:inside	ENSMFAG00000002638:SF3A2:+:gene:protein_coding:SF3A2|ENSMFAG00000002638:SF3A2:+:transcript:protein_coding:SF3A2	cg00005854 (II, SF3A2)
cg00006081	9(+):122429140-122429141	CpG_island	HMX2:0:inside	ENSMFAG00000034685:HMX2:+:gene:protein_coding:HMX2|ENSMFAG00000034685:HMX2:+:transcript:protein_coding:HMX2	cg00006081 (II, HMX2)
cg00006299	3(+):150327336-150327337	---	CTTNBP2:0:inside	ENSMFAG00000039255:CTTNBP2:-:gene:protein_coding:CTTNBP2|ENSMFAG00000039255:CTTNBP2:-:transcript:protein_coding:CTTNBP2|ENSMFAG00000039255:CTTNBP2:-:transcript:protein_coding:CTTNBP2|ENSMFAG00000039255:CTTNBP2:-:CDS:protein_coding:CTTNBP2|ENSMFAG00000039255:CTTNBP2:-:exon:protein_coding:CTTNBP2	cg00006299 (II, CTTNBP2)
cg00006301	9(+):75499031-75499032	---	ANK3:0:inside	ENSMFAG00000033458:ANK3:+:transcript:protein_coding:ANK3|ENSMFAG00000033458:ANK3:+:gene:protein_coding:ANK3	cg00006301 (II, ANK3)
cg00006397	1(+):91300235-91300236	CpG_shelf	NHLH1:3777:upstream	ENSMFAG00000004384:NHLH1:-:FLANKING5000:protein_coding:NHLH1	cg00006397 (II, NHLH1)
cg00006787	17(+):92319025-92319026	CpG_shelf	RF00100:29633:upstream	---	cg00006787 (II)
cg00006884	3(+):97159167-97159168	CpG_shelf	CCDC126:148:upstream	ENSMFAG00000032312:CCDC126:-:FLANKING5000:protein_coding:.	cg00006884 (II, CCDC126)
cg00006948	5(-):1782188-1782189	CpG_shelf	TACC3:20631:downstream	---	cg00006948 (I)
cg00007032	17(-):9105451-9105452	---	MTUS2:0:inside	ENSMFAG00000032200:MTUS2:+:transcript:protein_coding:MTUS2|ENSMFAG00000032200:MTUS2:+:gene:protein_coding:MTUS2|ENSMFAG00000032200:MTUS2:+:five_prime_utr:protein_coding:MTUS2|ENSMFAG00000032200:MTUS2:+:exon:protein_coding:MTUS2|ENSMFAG00000032200:MTUS2:+:transcript:protein_coding:MTUS2	cg00007032 (II, MTUS2)
cg00007205	5(-):85438192-85438193	---	MAPK10:11632:upstream	---	cg00007205 (II, MAPK10)
cg00007226	7(+):170684628-170684629	CpG_island	PACS2:0:inside	ENSMFAG00000001091:PACS2:+:CDS:protein_coding:PACS2|ENSMFAG00000001091:PACS2:+:exon:protein_coding:PACS2|ENSMFAG00000001091:PACS2:+:transcript:protein_coding:PACS2|ENSMFAG00000001091:PACS2:+:gene:protein_coding:PACS2|ENSMFAG00000001091:PACS2:+:exon:protein_coding:PACS2|ENSMFAG00000001091:PACS2:+:five_prime_utr:protein_coding:PACS2|ENSMFAG00000001091:PACS2:+:transcript:protein_coding:PACS2|ENSMFAG…	cg00007226 (II, PACS2)
cg00007300	7(-):87827383-87827384	CpG_island	CARMIL3:0:inside	ENSMFAG00000035816:ENSMFAG00000035816:+:FLANKING5000:protein_coding:.|ENSMFAG00000040957:CARMIL3:+:gene:protein_coding:CARMIL3|ENSMFAG00000040957:CARMIL3:+:transcript:protein_coding:CARMIL3	cg00007300 (I, LRRC16B)
cg00007324	19(-):4067318-4067319	CpG_island	ZBTB7A:0:inside	ENSMFAG00000001169:ENSMFAG00000001169:-:FLANKING5000:protein_coding:.|ENSMFAG00000001273:ZBTB7A:-:exon:protein_coding:ZBTB7A|ENSMFAG00000001273:ZBTB7A:-:gene:protein_coding:ZBTB7A|ENSMFAG00000001273:ZBTB7A:-:transcript:protein_coding:ZBTB7A|ENSMFAG00000001273:ZBTB7A:-:CDS:protein_coding:ZBTB7A	cg00007324 (I, ZBTB7A)
cg00007326	19(+):13531187-13531188	---	CACNA1A:0:inside	ENSMFAG00000040043:CACNA1A:-:gene:protein_coding:CACNA1A|ENSMFAG00000040043:CACNA1A:-:transcript:protein_coding:CACNA1A|ENSMFAG00000040043:CACNA1A:-:transcript:protein_coding:CACNA1A|ENSMFAG00000040043:CACNA1A:-:CDS:protein_coding:CACNA1A|ENSMFAG00000040043:CACNA1A:-:exon:protein_coding:CACNA1A	cg00007326 (II, CACNA1A)
cg00007466	19(-):7839943-7839944	CpG_shelf	ZNF358:0:inside	ENSMFAG00000001714:ENSMFAG00000001714:+:FLANKING5000:protein_coding:.|ENSMFAG00000035386:ZNF358:+:gene:protein_coding:ZNF358|ENSMFAG00000035386:ZNF358:+:transcript:protein_coding:ZNF358|ENSMFAG00000035386:ZNF358:+:exon:protein_coding:ZNF358|ENSMFAG00000035386:ZNF358:+:CDS:protein_coding:ZNF358|ENSMFAG00000001725:MCOLN1:+:FLANKING5000:protein_coding:.	cg00007466 (II, ZNF358)
cg00007675	8(+):38530711-38530712	---	ERLIN2:0:inside	ENSMFAG00000030735:ERLIN2:+:transcript:protein_coding:ERLIN2|ENSMFAG00000030735:ERLIN2:+:gene:protein_coding:ERLIN2|ENSMFAG00000030735:ERLIN2:+:transcript:protein_coding:ERLIN2|ENSMFAG00000040242:ENSMFAG00000040242:-:FLANKING5000:protein_coding:.	cg00007675 (II, LOC728024;ERLIN2)
cg00007898	1(-):63715306-63715307	CpG_island	DSTYK:0:inside	ENSMFAG00000040203:DSTYK:-:transcript:protein_coding:DSTYK|ENSMFAG00000040203:DSTYK:-:gene:protein_coding:DSTYK|ENSMFAG00000040203:DSTYK:-:transcript:protein_coding:DSTYK|ENSMFAG00000040203:DSTYK:-:CDS:protein_coding:DSTYK|ENSMFAG00000040203:DSTYK:-:exon:protein_coding:DSTYK|ENSMFAG00000040203:DSTYK:-:exon:protein_coding:DSTYK	cg00007898 (I, DSTYK)
cg00007987	19(-):56489782-56489783	CpG_shelf	ZNF581:0:inside	ENSMFAG00000030040:ZNF580:+:FLANKING5000:protein_coding:ZNF580|ENSMFAG00000030060:ZNF581:+:CDS:protein_coding:ZNF581|ENSMFAG00000030060:ZNF581:+:exon:protein_coding:ZNF581|ENSMFAG00000030060:ZNF581:+:gene:protein_coding:ZNF581|ENSMFAG00000030060:ZNF581:+:transcript:protein_coding:ZNF581|ENSMFAG00000032895:CCDC106:+:FLANKING5000:protein_coding:CCDC106	cg00007987 (I, ZNF581)
cg00008254	1(+):215465340-215465341	CpG_shore	DHRS3:0:inside	ENSMFAG00000044134:DHRS3:+:gene:protein_coding:DHRS3|ENSMFAG00000044134:DHRS3:+:transcript:protein_coding:DHRS3	cg00008254 (II, DHRS3)
cg00008345	12(+):121617870-121617871	CpG_shelf	PDE6D:0:inside	ENSMFAG00000036966:PDE6D:-:transcript:protein_coding:PDE6D|ENSMFAG00000036966:PDE6D:-:gene:protein_coding:PDE6D|ENSMFAG00000036966:PDE6D:-:transcript:protein_coding:PDE6D|ENSMFAG00000039889:COPS7B:+:FLANKING5000:protein_coding:COPS7B	cg00008345 (II, PDE6D)
cg00008446	1(+):94855725-94855726	CpG_island	NTRK1,INSRR:0:inside	ENSMFAG00000030600:NTRK1:-:gene:protein_coding:NTRK1|ENSMFAG00000030600:NTRK1:-:transcript:protein_coding:NTRK1|ENSMFAG00000030600:NTRK1:-:transcript:protein_coding:NTRK1|ENSMFAG00000038864:INSRR:+:gene:protein_coding:INSRR|ENSMFAG00000038864:INSRR:+:transcript:protein_coding:INSRR|ENSMFAG00000038864:INSRR:+:transcript:protein_coding:INSRR|ENSMFAG00000038864:INSRR:+:CDS:protein_coding:INSRR|ENSMF…	cg00008446 (II, NTRK1;INSRR)
cg00008500	7(-):163060223-163060224	---	ENSMFAG00000039725:309235:upstream	---	cg00008500 (II)
cg00008629	15(-):25233687-25233688	CpG_shelf	PTBP3:0:inside	ENSMFAG00000041265:PTBP3:+:gene:protein_coding:PTBP3|ENSMFAG00000041265:PTBP3:+:transcript:protein_coding:PTBP3|ENSMFAG00000041265:PTBP3:+:transcript:protein_coding:PTBP3|ENSMFAG00000041265:PTBP3:+:transcript:protein_coding:PTBP3	cg00008629 (II, ROD1)
cg00008671	9(-):51471308-51471309	CpG_shore	CCSER2:425:upstream	ENSMFAG00000042163:CCSER2:-:FLANKING5000:protein_coding:CCSER2	cg00008671 (II, FAM190B)
cg00008737	19(+):51353489-51353490	CpG_island	LRRC4B:0:inside	ENSMFAG00000040099:ASPDH:-:FLANKING5000:protein_coding:ASPDH|ENSMFAG00000036984:LRRC4B:-:exon:protein_coding:LRRC4B|ENSMFAG00000036984:LRRC4B:-:gene:protein_coding:LRRC4B|ENSMFAG00000036984:LRRC4B:-:transcript:protein_coding:LRRC4B|ENSMFAG00000036984:LRRC4B:-:CDS:protein_coding:LRRC4B	cg00008737 (II, LRRC4B)
cg00008810	1(-):173980557-173980558	CpG_shore	DMRTB1:0:inside	ENSMFAG00000040855:DMRTB1:-:gene:protein_coding:DMRTB1|ENSMFAG00000040855:DMRTB1:-:transcript:protein_coding:DMRTB1|ENSMFAG00000040855:DMRTB1:-:exon:protein_coding:DMRTB1|ENSMFAG00000040855:DMRTB1:-:five_prime_utr:protein_coding:DMRTB1	cg00008810 (II, DMRTB1)
cg00008893	13(-):37867169-37867170	---	ENSMFAG00000008223:51826:upstream	---	cg00008893 (II)
cg00009001	11(-):123571687-123571688	---	CIT:0:inside	ENSMFAG00000002139:CIT:-:gene:protein_coding:CIT|ENSMFAG00000002139:CIT:-:transcript:protein_coding:CIT|ENSMFAG00000009609:ENSMFAG00000009609:-:FLANKING5000:miRNA:.	cg00009001 (II, MIR1178;CIT)
cg00009053	14(-):12747734-12747735	---	SYT7:0:inside	ENSMFAG00000043470:SYT7:+:gene:protein_coding:SYT7|ENSMFAG00000043470:SYT7:+:transcript:protein_coding:SYT7|ENSMFAG00000043470:SYT7:+:transcript:protein_coding:SYT7|ENSMFAG00000043470:SYT7:+:transcript:protein_coding:SYT7|ENSMFAG00000043470:SYT7:+:transcript:protein_coding:SYT7|ENSMFAG00000043470:SYT7:+:transcript:protein_coding:SYT7|ENSMFAG00000043470:SYT7:+:exon:protein_coding:SYT7|ENSMFAG00000…	cg00009053 (II, SYT7)
cg00009085	3(-):188599320-188599321	---	RBM33:0:inside	ENSMFAG00000030258:RBM33:+:gene:protein_coding:RBM33|ENSMFAG00000030258:RBM33:+:transcript:protein_coding:RBM33|ENSMFAG00000030258:RBM33:+:transcript:protein_coding:RBM33|ENSMFAG00000030258:RBM33:+:transcript:protein_coding:RBM33|ENSMFAG00000030258:RBM33:+:CDS:protein_coding:RBM33|ENSMFAG00000030258:RBM33:+:exon:protein_coding:RBM33	cg00009085 (II, RBM33)
cg00009163	1(-):51037329-51037330	CpG_shore	RGS2:53693:downstream	---	cg00009163 (II)
cg00009292	1(+):177130565-177130566	CpG_shore	DMRTA2:1154:downstream	ENSMFAG00000039805:DMRTA2:+:FLANKING5000:protein_coding:DMRTA2	cg00009292 (I)
cg00009293	3(+):76406663-76406664	CpG_shore	AEBP1:0:inside	ENSMFAG00000042401:POLD2:+:FLANKING5000:protein_coding:.|ENSMFAG00000046276:AEBP1:-:gene:protein_coding:AEBP1|ENSMFAG00000046276:AEBP1:-:transcript:protein_coding:AEBP1|ENSMFAG00000046276:AEBP1:-:CDS:protein_coding:AEBP1|ENSMFAG00000046276:AEBP1:-:exon:protein_coding:AEBP1|ENSMFAG00000005616:ENSMFAG00000005616:-:FLANKING5000:miRNA:.	cg00009293 (II, AEBP1)
cg00009304	14(+):65875009-65875010	---	OR51F2:24133:downstream	---	cg00009304 (II, OR51S1)
cg00009364	7(+):120389530-120389531	CpG_island	PELI2:65212:upstream	---	cg00009364 (I, PELI2)
cg00009407	7(+):153753034-153753035	CpG_island	TTC8:28:upstream	ENSMFAG00000017735:RF00015:+:FLANKING5000:snRNA:.|ENSMFAG00000002219:TTC8:+:FLANKING5000:protein_coding:TTC8	cg00009407 (II, TTC8)
cg00009750	12(-):91287612-91287613	---	CDK15:0:inside	ENSMFAG00000002188:CDK15:+:transcript:protein_coding:CDK15|ENSMFAG00000002188:CDK15:+:gene:protein_coding:CDK15|ENSMFAG00000002188:CDK15:+:transcript:protein_coding:CDK15	cg00009750 (II, CDK15)
cg00010168	9(+):96319570-96319571	CpG_island	UBTD1:0:inside	ENSMFAG00000044772:MMS19:-:FLANKING5000:protein_coding:MMS19|ENSMFAG00000044920:UBTD1:+:five_prime_utr:protein_coding:UBTD1|ENSMFAG00000044920:UBTD1:+:exon:protein_coding:UBTD1|ENSMFAG00000044920:UBTD1:+:gene:protein_coding:UBTD1|ENSMFAG00000044920:UBTD1:+:transcript:protein_coding:UBTD1	cg00010168 (II, MMS19;UBTD1)
cg00010445	19(+):14331024-14331025	CpG_island	RFX1:0:inside	ENSMFAG00000031642:RFX1:-:gene:protein_coding:RFX1|ENSMFAG00000031642:RFX1:-:transcript:protein_coding:RFX1	cg00010445 (II, RFX1)
cg00010533	3(-):43734728-43734729	CpG_shelf	ENSMFAG00000036062:0:inside	ENSMFAG00000036062:ENSMFAG00000036062:-:gene:protein_coding:.|ENSMFAG00000036062:ENSMFAG00000036062:-:transcript:protein_coding:.|ENSMFAG00000036062:ENSMFAG00000036062:-:exon:protein_coding:.|ENSMFAG00000036062:ENSMFAG00000036062:-:five_prime_utr:protein_coding:.	cg00010533 (II, ATP5J2-PTCD1;ATP5J2)
cg00010734	4(+):37111897-37111898	---	ENSMFAG00000046929:0:inside	ENSMFAG00000046929:ENSMFAG00000046929:+:gene:lincRNA:.|ENSMFAG00000046929:ENSMFAG00000046929:+:transcript:lincRNA:.	cg00010734 (II)
cg00010789	AQIA01082507.1(+):16014-16015	---	NCL:0:inside	ENSMFAG00000040385:NCL:+:gene:protein_coding:.|ENSMFAG00000040385:NCL:+:transcript:protein_coding:.|ENSMFAG00000040385:NCL:+:transcript:protein_coding:.|ENSMFAG00000014934:RF00158:+:FLANKING5000:snoRNA:.|ENSMFAG00000040385:NCL:+:CDS:protein_coding:.|ENSMFAG00000040385:NCL:+:exon:protein_coding:.|ENSMFAG00000007015:RF00217:+:FLANKING5000:snoRNA:.|ENSMFAG00000022120:RF00072:+:FLANKING5000:snoRNA:.	cg00010789 (II, NCL;SNORA75;SNORD20)
cg00010853	4(+):140278117-140278118	CpG_shore	NRM,PPP1R18:0:inside	ENSMFAG00000000400:NRM:+:gene:protein_coding:NRM|ENSMFAG00000000400:NRM:+:transcript:protein_coding:NRM|ENSMFAG00000000400:NRM:+:transcript:protein_coding:NRM|ENSMFAG00000002399:PPP1R18:+:gene:protein_coding:PPP1R18|ENSMFAG00000002399:PPP1R18:+:transcript:protein_coding:PPP1R18|ENSMFAG00000002399:PPP1R18:+:exon:protein_coding:PPP1R18|ENSMFAG00000002399:PPP1R18:+:transcript:protein_coding:PPP1R18|…	cg00010853 (II, KIAA1949)
cg00010954	20(+):42448782-42448783	---	RF00026:268586:downstream	---	cg00010954 (I)
cg00010992	5(-):88265064-88265065	CpG_island	TIGD2:1158:upstream	ENSMFAG00000023556:TIGD2:+:FLANKING5000:protein_coding:TIGD2	cg00010992 (II, TIGD2)
cg00011173	18(+):9864806-9864807	---	RTTN:40716:upstream	---	cg00011173 (II)
cg00011203	1(-):219056955-219056956	CpG_shore	H6PD:38685:upstream	---	cg00011203 (II)
cg00011225	12(-):108556807-108556808	CpG_island	WNT6:0:inside	ENSMFAG00000043502:WNT6:+:gene:protein_coding:WNT6|ENSMFAG00000043502:WNT6:+:transcript:protein_coding:WNT6|ENSMFAG00000043502:WNT6:+:transcript:protein_coding:WNT6|ENSMFAG00000043502:WNT6:+:CDS:protein_coding:WNT6|ENSMFAG00000043502:WNT6:+:exon:protein_coding:WNT6|ENSMFAG00000043502:WNT6:+:exon:protein_coding:WNT6	cg00011225 (I, WNT6)
cg00011346	12(-):102054986-102054987	CpG_island	ERBB4:593:upstream	ENSMFAG00000042352:ERBB4:-:FLANKING5000:protein_coding:ERBB4	cg00011346 (II, ERBB4)
cg00011350	11(-):47882022-47882023	---	KMT2D:0:inside	ENSMFAG00000038689:KMT2D:-:gene:protein_coding:KMT2D|ENSMFAG00000038689:KMT2D:-:transcript:protein_coding:KMT2D|ENSMFAG00000038689:KMT2D:-:CDS:protein_coding:KMT2D|ENSMFAG00000038689:KMT2D:-:exon:protein_coding:KMT2D	cg00011350 (I, MLL2)
cg00011460	5(+):40146398-40146399	CpG_island	RBM47:0:inside	ENSMFAG00000037967:RBM47:-:transcript:protein_coding:RBM47|ENSMFAG00000037967:RBM47:-:transcript:protein_coding:RBM47|ENSMFAG00000037967:RBM47:-:gene:protein_coding:RBM47|ENSMFAG00000037967:RBM47:-:transcript:protein_coding:RBM47|ENSMFAG00000037967:RBM47:-:transcript:protein_coding:RBM47|ENSMFAG00000037967:RBM47:-:transcript:protein_coding:RBM47|ENSMFAG00000037967:RBM47:-:CDS:protein_coding:RBM47…	cg00011460 (II, RBM47)
cg00011482	7(+):100621660-100621661	CpG_shelf	PAX9:2104:upstream	ENSMFAG00000004012:PAX9:+:FLANKING5000:protein_coding:PAX9	cg00011482 (II, PAX9)
cg00011578	19(-):47112470-47112471	CpG_island	PPP5C:0:inside	ENSMFAG00000034179:PPP5C:+:exon:protein_coding:.|ENSMFAG00000034179:PPP5C:+:transcript:protein_coding:.|ENSMFAG00000034179:PPP5C:+:gene:protein_coding:.|ENSMFAG00000034179:PPP5C:+:CDS:protein_coding:.|ENSMFAG00000034179:PPP5C:+:CDS:protein_coding:.|ENSMFAG00000034179:PPP5C:+:exon:protein_coding:.|ENSMFAG00000034179:PPP5C:+:transcript:protein_coding:.	cg00011578 (II, PPP5C)
cg00011740	20(-):37039691-37039692	CpG_shelf	CBLN1:0:inside	ENSMFAG00000003677:CBLN1:-:three_prime_utr:protein_coding:CBLN1|ENSMFAG00000003677:CBLN1:-:exon:protein_coding:CBLN1|ENSMFAG00000003677:CBLN1:-:transcript:protein_coding:CBLN1|ENSMFAG00000003677:CBLN1:-:gene:protein_coding:CBLN1	cg00011740 (II)
cg00011891	X(+):151389250-151389251	CpG_shelf	UBL4A:0:inside	ENSMFAG00000000884:UBL4A:-:gene:protein_coding:UBL4A|ENSMFAG00000000884:UBL4A:-:transcript:protein_coding:UBL4A|ENSMFAG00000000884:UBL4A:-:transcript:protein_coding:UBL4A|ENSMFAG00000000884:UBL4A:-:transcript:protein_coding:UBL4A|ENSMFAG00000000884:UBL4A:-:CDS:protein_coding:UBL4A|ENSMFAG00000000884:UBL4A:-:exon:protein_coding:UBL4A|ENSMFAG00000035989:SLC10A3:-:FLANKING5000:protein_coding:SLC10A3	cg00011891 (I, UBL4A)
cg00011924	16(+):8515993-8515994	CpG_shore	RNF222:4422:upstream	ENSMFAG00000030185:RNF222:-:FLANKING5000:protein_coding:RNF222	cg00011924 (I, RNF222)
cg00011994	4(-):140222314-140222315	CpG_island	IER3:0:inside	ENSMFAG00000035656:IER3:+:gene:protein_coding:IER3|ENSMFAG00000035656:IER3:+:transcript:protein_coding:IER3|ENSMFAG00000035656:IER3:+:CDS:protein_coding:IER3|ENSMFAG00000035656:IER3:+:exon:protein_coding:IER3|ENSMFAG00000002025:FLOT1:+:FLANKING5000:protein_coding:FLOT1	cg00011994 (I, FLOT1;IER3)
cg00012036	16(+):73098643-73098644	CpG_shelf	ENSMFAG00000035941:0:inside	ENSMFAG00000030224:ENSMFAG00000030224:-:FLANKING5000:protein_coding:.|ENSMFAG00000035941:ENSMFAG00000035941:-:gene:protein_coding:.|ENSMFAG00000035941:ENSMFAG00000035941:-:transcript:protein_coding:.|ENSMFAG00000009513:ENSMFAG00000009513:-:FLANKING5000:miRNA:.|ENSMFAG00000037148:UNK:+:FLANKING5000:protein_coding:UNK	cg00012036 (II, H3F3B)
cg00012126	12(+):81485139-81485140	CpG_shore	TMEFF2:2005:upstream	ENSMFAG00000031535:TMEFF2:-:FLANKING5000:protein_coding:TMEFF2	cg00012126 (II)
cg00012194	10(+):573108-573109	CpG_shelf	PLXNB2:0:inside	ENSMFAG00000035984:PLXNB2:+:transcript:protein_coding:PLXNB2|ENSMFAG00000035984:PLXNB2:+:gene:protein_coding:PLXNB2|ENSMFAG00000035984:PLXNB2:+:transcript:protein_coding:PLXNB2|ENSMFAG00000035984:PLXNB2:+:CDS:protein_coding:PLXNB2|ENSMFAG00000035984:PLXNB2:+:exon:protein_coding:PLXNB2	cg00012194 (II, PLXNB2)
cg00012199	7(-):84238771-84238772	CpG_shore	RF00019:3353:downstream	ENSMFAG00000014929:RF00019:+:FLANKING5000:misc_RNA:.	cg00012199 (II, ANG;RNASE4)
cg00012386	1(+):86609442-86609443	CpG_shore	JMJD4:0:inside	ENSMFAG00000043012:JMJD4:-:gene:protein_coding:JMJD4|ENSMFAG00000043012:JMJD4:-:transcript:protein_coding:JMJD4|ENSMFAG00000043012:JMJD4:-:CDS:protein_coding:JMJD4|ENSMFAG00000043012:JMJD4:-:exon:protein_coding:JMJD4|ENSMFAG00000001190:SNAP47:+:FLANKING5000:protein_coding:SNAP47	cg00012386 (II, JMJD4;SNAP47)
cg00012521	3(-):90160147-90160148	CpG_shelf	ENSMFAG00000033057:0:inside	ENSMFAG00000033057:ENSMFAG00000033057:+:gene:protein_coding:.|ENSMFAG00000033057:ENSMFAG00000033057:+:transcript:protein_coding:.|ENSMFAG00000033057:ENSMFAG00000033057:+:transcript:protein_coding:.|ENSMFAG00000033057:ENSMFAG00000033057:+:transcript:protein_coding:.|ENSMFAG00000033057:ENSMFAG00000033057:+:transcript:protein_coding:.|ENSMFAG00000033057:ENSMFAG00000033057:+:CDS:protein_coding:.|ENSM…	cg00012521 (II, GGCT)
cg00012522	7(+):78735053-78735054	CpG_island	ARRDC4:0:inside	ENSMFAG00000045997:ARRDC4:+:five_prime_utr:protein_coding:ARRDC4|ENSMFAG00000045997:ARRDC4:+:exon:protein_coding:ARRDC4|ENSMFAG00000045997:ARRDC4:+:gene:protein_coding:ARRDC4|ENSMFAG00000045997:ARRDC4:+:transcript:protein_coding:ARRDC4	cg00012522 (I, ARRDC4)
cg00012680	X(+):132940858-132940859	---	ENSMFAG00000002963:16772:downstream	---	cg00012680 (II, FHL1)
cg00012761	1(+):163401406-163401407	---	ROR1:9166:upstream	---	cg00012761 (II, ROR1)
cg00013196	8(-):89009933-89009934	CpG_shore	DCAF4L2:0:inside	ENSMFAG00000025336:DCAF4L2:-:exon:protein_coding:DCAF4L2|ENSMFAG00000025336:DCAF4L2:-:gene:protein_coding:DCAF4L2|ENSMFAG00000025336:DCAF4L2:-:transcript:protein_coding:DCAF4L2|ENSMFAG00000025336:DCAF4L2:-:CDS:protein_coding:DCAF4L2	cg00013196 (II, DCAF4L2)
cg00013386	2(+):95398306-95398307	CpG_shore	ENSMFAG00000045720:207:upstream	ENSMFAG00000045720:ENSMFAG00000045720:+:FLANKING5000:protein_coding:.	cg00013386 (II, RPL14)
cg00013410	16(+):45748401-45748402	CpG_shelf	MED13:0:inside	ENSMFAG00000013972:MED13:+:five_prime_utr:protein_coding:MED13|ENSMFAG00000013972:MED13:+:exon:protein_coding:MED13|ENSMFAG00000013972:MED13:+:gene:protein_coding:MED13|ENSMFAG00000013972:MED13:+:transcript:protein_coding:MED13	cg00013410 (I, MED13)
cg00013451	8(+):24216481-24216482	---	STC1:0:inside	ENSMFAG00000000441:STC1:-:gene:protein_coding:STC1|ENSMFAG00000000441:STC1:-:transcript:protein_coding:STC1	cg00013451 (II, STC1)
cg00013540	KE145929.1(+):13792-13793	CpG_island	ENSMFAG00000036455:212:downstream	ENSMFAG00000036455:ENSMFAG00000036455:+:FLANKING5000:protein_coding:.	cg00013540 (I, GTF2IRD2B)
cg00013733	19(-):1213347-1213348	CpG_shore	DAZAP1:0:inside	ENSMFAG00000000789:DAZAP1:+:transcript:protein_coding:DAZAP1|ENSMFAG00000000789:DAZAP1:+:gene:protein_coding:DAZAP1|ENSMFAG00000000789:DAZAP1:+:transcript:protein_coding:DAZAP1|ENSMFAG00000000789:DAZAP1:+:transcript:protein_coding:DAZAP1	cg00013733 (II, DAZAP1)
cg00013759	3(-):184507207-184507208	---	PRKAG2:0:inside	ENSMFAG00000000670:PRKAG2:-:gene:protein_coding:PRKAG2|ENSMFAG00000000670:PRKAG2:-:transcript:protein_coding:PRKAG2	cg00013759 (II, PRKAG2)
cg00014020	19(+):18628341-18628342	CpG_shore	ENSMFAG00000041375:734:upstream	ENSMFAG00000041375:ENSMFAG00000041375:-:FLANKING5000:protein_coding:.	cg00014020 (II, PDE4C)
cg00014085	13(-):24102158-24102159	CpG_shore	RETSAT:0:inside	ENSMFAG00000032988:ELMOD3:-:FLANKING5000:protein_coding:ELMOD3|ENSMFAG00000001631:RETSAT:+:exon:protein_coding:RETSAT|ENSMFAG00000001631:RETSAT:+:gene:protein_coding:RETSAT|ENSMFAG00000001631:RETSAT:+:transcript:protein_coding:RETSAT|ENSMFAG00000001631:RETSAT:+:CDS:protein_coding:RETSAT	cg00014085 (II, ELMOD3;RETSAT)
cg00014112	12(+):5024288-5024289	CpG_shore	GYPC:0:inside	ENSMFAG00000003980:GYPC:-:gene:protein_coding:GYPC|ENSMFAG00000003980:GYPC:-:transcript:protein_coding:GYPC|ENSMFAG00000003980:GYPC:-:exon:protein_coding:GYPC|ENSMFAG00000003980:GYPC:-:five_prime_utr:protein_coding:GYPC	cg00014112 (I, GYPC)
cg00014152	X(-):47115669-47115670	CpG_island	WDR13:0:inside	ENSMFAG00000038642:WDR13:+:gene:protein_coding:WDR13|ENSMFAG00000038642:WDR13:+:transcript:protein_coding:WDR13|ENSMFAG00000038642:WDR13:+:CDS:protein_coding:WDR13|ENSMFAG00000038642:WDR13:+:exon:protein_coding:WDR13	cg00014152 (I, WDR13)
cg00014168	1(+):221911596-221911597	CpG_shelf	ESPN:0:inside	ENSMFAG00000039134:ESPN:-:transcript:protein_coding:ESPN|ENSMFAG00000039134:ESPN:-:gene:protein_coding:ESPN|ENSMFAG00000039134:ESPN:-:transcript:protein_coding:ESPN|ENSMFAG00000039134:ESPN:-:transcript:protein_coding:ESPN	cg00014168 (I, ESPN)
cg00014176	7(-):51919680-51919681	CpG_shore	PML:0:inside	ENSMFAG00000002332:PML:+:gene:protein_coding:PML|ENSMFAG00000002332:PML:+:transcript:protein_coding:PML|ENSMFAG00000002332:PML:+:transcript:protein_coding:PML|ENSMFAG00000002332:PML:+:transcript:protein_coding:PML|ENSMFAG00000002332:PML:+:transcript:protein_coding:PML	cg00014176 (II, PML)
cg00014203	16(-):7961189-7961190	CpG_shelf	KDM6B:0:inside	ENSMFAG00000038257:KDM6B:+:gene:protein_coding:KDM6B|ENSMFAG00000038257:KDM6B:+:transcript:protein_coding:KDM6B|ENSMFAG00000038257:KDM6B:+:exon:protein_coding:KDM6B|ENSMFAG00000038257:KDM6B:+:three_prime_utr:protein_coding:KDM6B|ENSMFAG00000002896:TMEM88:+:FLANKING5000:protein_coding:TMEM88|ENSMFAG00000037580:NAA38:-:FLANKING5000:protein_coding:NAA38|ENSMFAG00000043004:CYB5D1:+:FLANKING5000:prote…	cg00014203 (I, KDM6B;TMEM88)
cg00014260	8(+):10199020-10199021	---	PRSS55:0:inside	ENSMFAG00000021723:PRSS55:-:gene:protein_coding:PRSS55|ENSMFAG00000021723:PRSS55:-:transcript:protein_coding:PRSS55|ENSMFAG00000021723:PRSS55:-:transcript:protein_coding:PRSS55|ENSMFAG00000021723:PRSS55:-:exon:protein_coding:PRSS55|ENSMFAG00000021723:PRSS55:-:exon:protein_coding:PRSS55|ENSMFAG00000021723:PRSS55:-:five_prime_utr:protein_coding:PRSS55|ENSMFAG00000021723:PRSS55:-:five_prime_utr:prot…	cg00014260 (II, T-SP1)
cg00014272	19(+):2206481-2206482	CpG_shelf	LSM7,SPPL2B:0:inside	ENSMFAG00000044572:LSM7:-:gene:protein_coding:LSM7|ENSMFAG00000044572:LSM7:-:transcript:protein_coding:LSM7|ENSMFAG00000039923:SPPL2B:+:gene:protein_coding:SPPL2B|ENSMFAG00000039923:SPPL2B:+:transcript:protein_coding:SPPL2B	cg00014272 (II, SPPL2B;LSM7)
cg00014380	20(+):4616415-4616416	CpG_shelf	ENSMFAG00000031015:0:inside	ENSMFAG00000031015:ENSMFAG00000031015:-:gene:protein_coding:.|ENSMFAG00000031015:ENSMFAG00000031015:-:transcript:protein_coding:.|ENSMFAG00000031015:ENSMFAG00000031015:-:transcript:protein_coding:.|ENSMFAG00000031015:ENSMFAG00000031015:-:transcript:protein_coding:.	cg00014380 (I, VASN;CORO7-PAM16;CORO7)
cg00014638	9(-):90849377-90849378	---	MARCH5:0:inside	ENSMFAG00000041550:MARCH5:+:gene:protein_coding:MARCH5|ENSMFAG00000041550:MARCH5:+:transcript:protein_coding:MARCH5|ENSMFAG00000041550:MARCH5:+:exon:protein_coding:MARCH5|ENSMFAG00000041550:MARCH5:+:three_prime_utr:protein_coding:MARCH5	cg00014638 (II, MARCH5)
cg00014786	3(+):41914175-41914176	CpG_shore	ZDHHC4:1982:upstream	ENSMFAG00000002456:ZDHHC4:+:FLANKING5000:protein_coding:ZDHHC4	cg00014786 (II)
cg00014825	16(+):64809711-64809712	---	PITPNC1:0:inside	ENSMFAG00000032619:PITPNC1:+:transcript:protein_coding:PITPNC1|ENSMFAG00000032619:PITPNC1:+:gene:protein_coding:PITPNC1|ENSMFAG00000032619:PITPNC1:+:transcript:protein_coding:PITPNC1|ENSMFAG00000032619:PITPNC1:+:transcript:protein_coding:PITPNC1|ENSMFAG00000032619:PITPNC1:+:transcript:protein_coding:PITPNC1	cg00014825 (II, PITPNC1)
cg00014830	16(-):77340128-77340129	CpG_shelf	CBX8:0:inside	ENSMFAG00000031823:CBX2:+:FLANKING5000:protein_coding:CBX2|ENSMFAG00000036578:CBX8:-:three_prime_utr:protein_coding:CBX8|ENSMFAG00000036578:CBX8:-:exon:protein_coding:CBX8|ENSMFAG00000036578:CBX8:-:gene:protein_coding:CBX8|ENSMFAG00000036578:CBX8:-:transcript:protein_coding:CBX8	cg00014830 (II)
cg00014893	10(-):39804144-39804145	---	ENSMFAG00000046545:23967:downstream	---	cg00014893 (II)
cg00014991	4(-):114300441-114300442	---	DST:87207:downstream	---	cg00014991 (II, RNU6-71P)
cg00015024	9(+):94709288-94709289	CpG_island	CCNJ:102:upstream	ENSMFAG00000037933:CCNJ:+:FLANKING5000:protein_coding:CCNJ	cg00015024 (II, CCNJ)
cg00015058	13(-):43513436-43513437	CpG_island	MEIS1:10079:upstream	---	cg00015058 (II)
cg00015121	7(+):87274121-87274122	CpG_shore	THTPA:0:inside	ENSMFAG00000043354:THTPA:+:gene:protein_coding:.|ENSMFAG00000043354:THTPA:+:transcript:protein_coding:.|ENSMFAG00000024524:ZFHX2:-:FLANKING5000:protein_coding:ZFHX2|ENSMFAG00000038500:AP1G2:-:FLANKING5000:protein_coding:AP1G2	cg00015121 (II, THTPA)
cg00015193	7(+):52321889-52321890	CpG_shore	CCDC33:0:inside	ENSMFAG00000034039:CCDC33:+:gene:protein_coding:CCDC33|ENSMFAG00000034039:CCDC33:+:transcript:protein_coding:CCDC33	cg00015193 (II, CCDC33)
cg00015219	16(+):4752880-4752881	CpG_island	ARRB2:0:inside	ENSMFAG00000042883:PELP1:-:FLANKING5000:protein_coding:PELP1|ENSMFAG00000001220:ARRB2:+:five_prime_utr:protein_coding:ARRB2|ENSMFAG00000001220:ARRB2:+:exon:protein_coding:ARRB2|ENSMFAG00000001220:ARRB2:+:gene:protein_coding:ARRB2|ENSMFAG00000001220:ARRB2:+:transcript:protein_coding:ARRB2	cg00015219 (I, ARRB2)
cg00015319	11(-):53009969-53009970	CpG_island	RF00019:7714:upstream	---	cg00015319 (II, FLJ12825)
cg00015798	2(-):59684635-59684636	---	VEPH1:0:inside	ENSMFAG00000043410:VEPH1:-:transcript:protein_coding:VEPH1|ENSMFAG00000043410:VEPH1:-:gene:protein_coding:VEPH1|ENSMFAG00000043410:VEPH1:-:transcript:protein_coding:VEPH1|ENSMFAG00000043410:VEPH1:-:transcript:protein_coding:VEPH1	cg00015798 (II, VEPH1)
cg00015838	2(+):140430033-140430034	CpG_shore	SETD5:0:inside	ENSMFAG00000042888:SETD5:+:transcript:protein_coding:SETD5|ENSMFAG00000042888:SETD5:+:gene:protein_coding:SETD5|ENSMFAG00000042888:SETD5:+:transcript:protein_coding:SETD5|ENSMFAG00000042888:SETD5:+:transcript:protein_coding:SETD5|ENSMFAG00000042888:SETD5:+:CDS:protein_coding:SETD5|ENSMFAG00000042888:SETD5:+:exon:protein_coding:SETD5	cg00015838 (II, SETD5)
cg00015930	1(+):181046044-181046045	---	FAAH:44373:downstream	---	cg00015930 (I)
cg00016066	7(-):34010076-34010077	CpG_island	TCF12:1615:upstream	ENSMFAG00000031115:TCF12:+:FLANKING5000:protein_coding:TCF12	cg00016066 (I, TCF12;LOC145783)
cg00016255	16(-):54747712-54747713	CpG_shelf	RUNDC1:0:inside	ENSMFAG00000034389:ENSMFAG00000034389:-:FLANKING5000:protein_coding:.|ENSMFAG00000004015:RUNDC1:+:gene:protein_coding:RUNDC1|ENSMFAG00000004015:RUNDC1:+:transcript:protein_coding:RUNDC1	cg00016255 (II, AARSD1;RUNDC1)
cg00016418	6(-):81836425-81836426	---	VCAN:0:inside	ENSMFAG00000032675:VCAN:+:gene:protein_coding:VCAN|ENSMFAG00000032675:VCAN:+:transcript:protein_coding:VCAN|ENSMFAG00000032675:VCAN:+:transcript:protein_coding:VCAN|ENSMFAG00000032675:VCAN:+:transcript:protein_coding:VCAN|ENSMFAG00000036339:ENSMFAG00000036339:+:FLANKING5000:protein_coding:.	cg00016418 (II, VCAN)
cg00016481	8(+):78023108-78023109	---	ZFHX4:0:inside	ENSMFAG00000034757:ZFHX4:+:gene:protein_coding:ZFHX4|ENSMFAG00000034757:ZFHX4:+:transcript:protein_coding:ZFHX4|ENSMFAG00000034757:ZFHX4:+:CDS:protein_coding:ZFHX4|ENSMFAG00000034757:ZFHX4:+:exon:protein_coding:ZFHX4	cg00016481 (I, ZFHX4)
cg00016593	1(-):186687550-186687551	CpG_island	SLFNL1:0:inside	ENSMFAG00000041721:SLFNL1:+:gene:protein_coding:.|ENSMFAG00000041721:SLFNL1:+:transcript:protein_coding:.|ENSMFAG00000041721:SLFNL1:+:transcript:protein_coding:.|ENSMFAG00000041721:SLFNL1:+:CDS:protein_coding:.|ENSMFAG00000041721:SLFNL1:+:exon:protein_coding:.	cg00016593 (II, SLFNL1)
cg00016841	20(+):30163379-30163380	CpG_island	SLC5A2:0:inside	ENSMFAG00000002366:SLC5A2:+:gene:protein_coding:SLC5A2|ENSMFAG00000002366:SLC5A2:+:transcript:protein_coding:SLC5A2|ENSMFAG00000002366:SLC5A2:+:CDS:protein_coding:SLC5A2|ENSMFAG00000002366:SLC5A2:+:exon:protein_coding:SLC5A2|ENSMFAG00000032375:C16orf58:-:FLANKING5000:protein_coding:C16orf58	cg00016841 (II, SLC5A2)
cg00016913	16(+):25323304-25323305	---	PIPOX:3:upstream	ENSMFAG00000027393:PIPOX:+:FLANKING5000:protein_coding:PIPOX	cg00016913 (II, PIPOX)
cg00016934	X(-):38386339-38386340	CpG_island	BCOR:81792:upstream	---	cg00016934 (I, BCOR)
cg00017033	7(-):124375027-124375028	CpG_island	PCNX4:0:inside	ENSMFAG00000032543:PCNX4:+:exon:protein_coding:PCNX4|ENSMFAG00000032543:PCNX4:+:five_prime_utr:protein_coding:PCNX4|ENSMFAG00000032543:PCNX4:+:transcript:protein_coding:PCNX4|ENSMFAG00000032543:PCNX4:+:gene:protein_coding:PCNX4	cg00017033 (I, C14orf135)
cg00017121	16(+):51712568-51712569	CpG_shore	THRA,NR1D1:0:inside	ENSMFAG00000032035:THRA:+:transcript:protein_coding:.|ENSMFAG00000032035:THRA:+:gene:protein_coding:.|ENSMFAG00000032035:THRA:+:transcript:protein_coding:.|ENSMFAG00000032035:THRA:+:transcript:protein_coding:.|ENSMFAG00000032035:THRA:+:transcript:protein_coding:.|ENSMFAG00000032035:THRA:+:transcript:protein_coding:.|ENSMFAG00000032035:THRA:+:transcript:protein_coding:.|ENSMFAG00000032035:THRA:+:C…	cg00017121 (II, THRA)
cg00017203	8(-):145569852-145569853	CpG_shelf	PLEC:0:inside	ENSMFAG00000032066:PLEC:-:transcript:protein_coding:PLEC|ENSMFAG00000032066:PLEC:-:transcript:protein_coding:PLEC|ENSMFAG00000032066:PLEC:-:transcript:protein_coding:PLEC|ENSMFAG00000032066:PLEC:-:transcript:protein_coding:PLEC|ENSMFAG00000032066:PLEC:-:transcript:protein_coding:PLEC|ENSMFAG00000032066:PLEC:-:gene:protein_coding:PLEC|ENSMFAG00000032066:PLEC:-:transcript:protein_coding:PLEC|ENSMFA…	cg00017203 (II, PLEC1)
cg00017271	16(+):75604808-75604809	---	BIRC5:702:downstream	ENSMFAG00000040328:BIRC5:+:FLANKING5000:protein_coding:.	cg00017271 (II, BIRC5;EPR1)
cg00017362	8(+):19945483-19945484	---	INTS10:0:inside	ENSMFAG00000039216:INTS10:+:gene:protein_coding:INTS10|ENSMFAG00000039216:INTS10:+:transcript:protein_coding:INTS10|ENSMFAG00000039216:INTS10:+:exon:protein_coding:INTS10|ENSMFAG00000039216:INTS10:+:three_prime_utr:protein_coding:INTS10	cg00017362 (II)
cg00017437	1(+):225692379-225692380	CpG_island	ENSMFAG00000030925:0:inside	ENSMFAG00000030925:ENSMFAG00000030925:+:gene:protein_coding:.|ENSMFAG00000030925:ENSMFAG00000030925:+:transcript:protein_coding:.|ENSMFAG00000030925:ENSMFAG00000030925:+:CDS:protein_coding:.|ENSMFAG00000030925:ENSMFAG00000030925:+:exon:protein_coding:.	cg00017437 (I)
cg00017441	19(-):18486402-18486403	CpG_island	MAST3:0:inside	ENSMFAG00000040625:MAST3:+:gene:protein_coding:MAST3|ENSMFAG00000040625:MAST3:+:transcript:protein_coding:MAST3	cg00017441 (I, MAST3)
cg00017461	10(-):21195591-21195592	CpG_shore	OSM:0:inside	ENSMFAG00000044743:OSM:+:five_prime_utr:protein_coding:OSM|ENSMFAG00000044743:OSM:+:exon:protein_coding:OSM|ENSMFAG00000044743:OSM:+:gene:protein_coding:OSM|ENSMFAG00000044743:OSM:+:transcript:protein_coding:OSM	cg00017461 (I, OSM)
cg00017507	11(+):112347325-112347326	---	CORO1C:1058:upstream	ENSMFAG00000044006:CORO1C:-:FLANKING5000:protein_coding:CORO1C	cg00017507 (II, CORO1C)
cg00018034	17(-):60203955-60203956	CpG_shelf	SLAIN1:3278:upstream	ENSMFAG00000002894:SLAIN1:+:FLANKING5000:protein_coding:SLAIN1	cg00018034 (II, SLAIN1)
cg00018049	4(+):120463008-120463009	---	ENSMFAG00000036021:44453:downstream	---	cg00018049 (II)
cg00018103	1(-):198914908-198914909	CpG_shelf	SRSF4:5086:upstream	---	cg00018103 (II)
cg00018212	5(+):102524779-102524780	---	CENPE:0:inside	ENSMFAG00000039560:CENPE:-:gene:protein_coding:CENPE|ENSMFAG00000039560:CENPE:-:transcript:protein_coding:CENPE|ENSMFAG00000039560:CENPE:-:transcript:protein_coding:CENPE|ENSMFAG00000039560:CENPE:-:CDS:protein_coding:CENPE|ENSMFAG00000039560:CENPE:-:exon:protein_coding:CENPE	cg00018212 (II, CENPE)
cg00018261	X(-):115481222-115481223	CpG_island	ZCCHC12:1526:upstream	ENSMFAG00000030157:ZCCHC12:+:FLANKING5000:protein_coding:ZCCHC12	cg00018261 (I, ZCCHC12)
cg00018767	2(-):88645391-88645392	---	ABCC5:0:inside	ENSMFAG00000038091:ABCC5:-:transcript:protein_coding:ABCC5|ENSMFAG00000038091:ABCC5:-:gene:protein_coding:ABCC5|ENSMFAG00000038091:ABCC5:-:transcript:protein_coding:ABCC5|ENSMFAG00000038091:ABCC5:-:transcript:protein_coding:ABCC5	cg00018767 (II, ABCC5)
cg00018828	20(-):1194894-1194895	CpG_shelf	CACNA1H:0:inside	ENSMFAG00000034526:CACNA1H:+:gene:protein_coding:CACNA1H|ENSMFAG00000034526:CACNA1H:+:transcript:protein_coding:CACNA1H|ENSMFAG00000034526:CACNA1H:+:transcript:protein_coding:CACNA1H	cg00018828 (I, CACNA1H)
cg00019082	2(-):142013956-142013957	CpG_shore	SLC6A1:0:inside	ENSMFAG00000007438:SLC6A1:+:gene:protein_coding:SLC6A1|ENSMFAG00000007438:SLC6A1:+:transcript:protein_coding:SLC6A1	cg00019082 (II, SLC6A1)
cg00019085	11(+):124406152-124406153	CpG_island	DYNLL1:18:upstream	ENSMFAG00000030961:DYNLL1:+:FLANKING5000:protein_coding:DYNLL1|ENSMFAG00000036100:ENSMFAG00000036100:-:FLANKING5000:protein_coding:.	cg00019085 (I, DYNLL1)
cg00019196	17(+):25046573-25046574	---	SIAH3:306:upstream	ENSMFAG00000000091:SIAH3:-:FLANKING5000:protein_coding:SIAH3	cg00019196 (II, SIAH3)
cg00019275	19(+):35143745-35143746	---	ZNF599:0:inside	ENSMFAG00000043723:ZNF599:-:three_prime_utr:protein_coding:ZNF599|ENSMFAG00000043723:ZNF599:-:exon:protein_coding:ZNF599|ENSMFAG00000043723:ZNF599:-:gene:protein_coding:ZNF599|ENSMFAG00000043723:ZNF599:-:transcript:protein_coding:ZNF599	cg00019275 (II, ZNF599)
cg00019301	5(-):121920726-121920727	CpG_island	NUDT6:14:upstream	ENSMFAG00000044387:NUDT6:-:FLANKING5000:protein_coding:NUDT6|ENSMFAG00000043145:SPATA5:+:FLANKING5000:protein_coding:SPATA5	cg00019301 (II, NUDT6;SPATA5)
cg00019377	19(+):41034471-41034472	CpG_shore	SPTBN4:0:inside	ENSMFAG00000034571:SPTBN4:+:gene:protein_coding:SPTBN4|ENSMFAG00000034571:SPTBN4:+:transcript:protein_coding:SPTBN4|ENSMFAG00000034571:SPTBN4:+:CDS:protein_coding:SPTBN4|ENSMFAG00000034571:SPTBN4:+:exon:protein_coding:SPTBN4	cg00019377 (II, SPTBN4)
cg00019654	7(+):146558546-146558547	---	SEL1L:155250:upstream	---	cg00019654 (I)
cg00019838	20(+):6841098-6841099	---	RBFOX1:0:inside	ENSMFAG00000036447:RBFOX1:+:transcript:protein_coding:RBFOX1|ENSMFAG00000036447:RBFOX1:+:gene:protein_coding:RBFOX1|ENSMFAG00000036447:RBFOX1:+:transcript:protein_coding:RBFOX1|ENSMFAG00000036447:RBFOX1:+:transcript:protein_coding:RBFOX1|ENSMFAG00000036447:RBFOX1:+:transcript:protein_coding:RBFOX1|ENSMFAG00000036447:RBFOX1:+:transcript:protein_coding:RBFOX1	cg00019838 (II, A2BP1)
cg00019841	18(+):31006747-31006748	CpG_island	MAPK4:0:inside	ENSMFAG00000036294:MAPK4:-:exon:protein_coding:MAPK4|ENSMFAG00000036294:MAPK4:-:transcript:protein_coding:MAPK4|ENSMFAG00000036294:MAPK4:-:gene:protein_coding:MAPK4|ENSMFAG00000036294:MAPK4:-:transcript:protein_coding:MAPK4|ENSMFAG00000036294:MAPK4:-:CDS:protein_coding:MAPK4	cg00019841 (I, MAPK4)
cg00019877	15(-):24571192-24571193	CpG_shore	ENSMFAG00000008648:12303:upstream	---	cg00019877 (II, LOC169834)
cg00020052	13(+):41636526-41636527	CpG_shelf	CNRIP1:0:inside	ENSMFAG00000035167:CNRIP1:+:five_prime_utr:protein_coding:CNRIP1|ENSMFAG00000035167:CNRIP1:+:exon:protein_coding:CNRIP1|ENSMFAG00000035167:CNRIP1:+:transcript:protein_coding:CNRIP1|ENSMFAG00000035167:CNRIP1:+:gene:protein_coding:CNRIP1	cg00020052 (II, CNRIP1)
cg00020063	6(-):178121430-178121431	---	COL23A1:10201:upstream	---	cg00020063 (II, COL23A1)
cg00020175	7(+):48630240-48630241	---	LARP6:0:inside	ENSMFAG00000011404:ENSMFAG00000011404:-:FLANKING5000:protein_coding:.|ENSMFAG00000035507:LARP6:-:exon:protein_coding:LARP6|ENSMFAG00000035507:LARP6:-:gene:protein_coding:LARP6|ENSMFAG00000035507:LARP6:-:transcript:protein_coding:LARP6|ENSMFAG00000035507:LARP6:-:CDS:protein_coding:LARP6	cg00020175 (II, LARP6)
cg00020191	11(-):78095065-78095066	CpG_shore	ENSMFAG00000008743:4278:upstream	ENSMFAG00000008743:ENSMFAG00000008743:+:FLANKING5000:protein_coding:.	cg00020191 (II, SYT1)
cg00020348	3(+):176318839-176318840	---	OR6V1:0:inside	ENSMFAG00000029609:OR6V1:+:CDS:protein_coding:OR6V1|ENSMFAG00000029609:OR6V1:+:exon:protein_coding:OR6V1|ENSMFAG00000029609:OR6V1:+:gene:protein_coding:OR6V1|ENSMFAG00000029609:OR6V1:+:transcript:protein_coding:OR6V1	cg00020348 (II, OR6V1)
cg00020383	10(+):44811967-44811968	CpG_shelf	PCSK2:0:inside	ENSMFAG00000037979:PCSK2:-:transcript:protein_coding:PCSK2|ENSMFAG00000037979:PCSK2:-:gene:protein_coding:PCSK2|ENSMFAG00000037979:PCSK2:-:transcript:protein_coding:PCSK2|ENSMFAG00000037979:PCSK2:-:transcript:protein_coding:PCSK2	cg00020383 (II, PCSK2)
cg00020405	6(+):65999372-65999373	CpG_shore	SREK1:152:upstream	ENSMFAG00000039823:SREK1:+:FLANKING5000:protein_coding:SREK1	cg00020405 (II, SFRS12)
cg00020419	4(+):127261237-127261238	---	CRIP3:3:downstream	ENSMFAG00000030762:CRIP3:+:FLANKING5000:protein_coding:CRIP3|ENSMFAG00000000127:SLC22A7:-:FLANKING5000:protein_coding:SLC22A7	cg00020419 (II, CRIP3)
cg00020590	12(+):61954292-61954293	---	RAPGEF4:0:inside	ENSMFAG00000044653:RAPGEF4:+:gene:protein_coding:RAPGEF4|ENSMFAG00000044653:RAPGEF4:+:transcript:protein_coding:RAPGEF4|ENSMFAG00000044653:RAPGEF4:+:transcript:protein_coding:RAPGEF4|ENSMFAG00000044653:RAPGEF4:+:transcript:protein_coding:RAPGEF4|ENSMFAG00000044653:RAPGEF4:+:transcript:protein_coding:RAPGEF4|ENSMFAG00000044653:RAPGEF4:+:transcript:protein_coding:RAPGEF4|ENSMFAG00000044653:RAPGEF4:…	cg00020590 (II, RAPGEF4)
cg00020622	12(+):32433537-32433538	CpG_island	GTDC1:9881:downstream	---	cg00020622 (I)
cg00020799	11(+):97874736-97874737	---	PLXNC1:0:inside	ENSMFAG00000039287:PLXNC1:+:transcript:protein_coding:PLXNC1|ENSMFAG00000039287:PLXNC1:+:gene:protein_coding:PLXNC1|ENSMFAG00000039287:PLXNC1:+:transcript:protein_coding:PLXNC1|ENSMFAG00000039287:PLXNC1:+:transcript:protein_coding:PLXNC1|ENSMFAG00000039287:PLXNC1:+:transcript:protein_coding:PLXNC1	cg00020799 (II, PLXNC1)
cg00021030	16(+):25169713-25169714	CpG_shelf	DHRS13:0:inside	ENSMFAG00000039682:FLOT2:-:FLANKING5000:protein_coding:FLOT2|ENSMFAG00000045337:DHRS13:-:exon:protein_coding:DHRS13|ENSMFAG00000045337:DHRS13:-:gene:protein_coding:DHRS13|ENSMFAG00000045337:DHRS13:-:transcript:protein_coding:DHRS13|ENSMFAG00000045337:DHRS13:-:exon:protein_coding:DHRS13|ENSMFAG00000045337:DHRS13:-:transcript:protein_coding:DHRS13|ENSMFAG00000045337:DHRS13:-:CDS:protein_coding:DHRS…	cg00021030 (II, FLOT2;DHRS13)
cg00021166	11(+):28210615-28210616	---	ENSMFAG00000036882:14467:upstream	---	cg00021166 (II, PPFIBP1)
cg00021256	12(+):108667832-108667833	CpG_shore	FEV:0:inside	ENSMFAG00000000657:FEV:-:gene:protein_coding:FEV|ENSMFAG00000000657:FEV:-:transcript:protein_coding:FEV	cg00021256 (II, FEV)
cg00021264	13(-):23900266-23900267	---	GGCX:0:inside	ENSMFAG00000045991:GGCX:+:gene:protein_coding:GGCX|ENSMFAG00000045991:GGCX:+:transcript:protein_coding:GGCX|ENSMFAG00000045991:GGCX:+:transcript:protein_coding:GGCX|ENSMFAG00000045991:GGCX:+:CDS:protein_coding:GGCX|ENSMFAG00000045991:GGCX:+:exon:protein_coding:GGCX	cg00021264 (II, GGCX)
cg00021340	4(-):29542741-29542742	---	HDDC2:166393:upstream	---	cg00021340 (II)
cg00021527	16(+):32178618-32178619	CpG_island	TAF15:283:upstream	ENSMFAG00000041941:TAF15:+:FLANKING5000:protein_coding:TAF15	cg00021527 (II, TAF15)
cg00021786	X(-):29297357-29297358	CpG_island	FTHL17:222:upstream	ENSMFAG00000017212:FTHL17:-:FLANKING5000:protein_coding:FTHL17	cg00021786 (I, FTHL17)
cg00021837	17(+):31608388-31608389	---	THSD1:45507:downstream	---	cg00021837 (II)
cg00022021	2(+):10259677-10259678	---	RTP1:6204:downstream	---	cg00022021 (II, LOC101929106)
cg00022101	9(-):126658873-126658874	---	DOCK1:0:inside	ENSMFAG00000045941:DOCK1:+:gene:protein_coding:DOCK1|ENSMFAG00000045941:DOCK1:+:transcript:protein_coding:DOCK1	cg00022101 (II, DOCK1)
cg00022318	1(-):190904354-190904355	---	GRIK3:16116:upstream	---	cg00022318 (II, GRIK3)
cg00022606	10(+):62165557-62165558	CpG_shore	TBC1D20:0:inside	ENSMFAG00000012722:TBC1D20:+:gene:protein_coding:TBC1D20|ENSMFAG00000012722:TBC1D20:+:transcript:protein_coding:TBC1D20	cg00022606 (II, TBC1D20)
cg00022688	9(+):111538033-111538034	---	ACSL5:56:upstream	ENSMFAG00000001207:ACSL5:+:FLANKING5000:protein_coding:ACSL5	cg00022688 (II, ACSL5)
cg00022866	KE146341.1(-):6133-6134	CpG_shelf	CCDC88B:0:inside	ENSMFAG00000035618:CCDC88B:+:gene:protein_coding:CCDC88B|ENSMFAG00000035618:CCDC88B:+:transcript:protein_coding:CCDC88B|ENSMFAG00000035618:CCDC88B:+:CDS:protein_coding:CCDC88B|ENSMFAG00000035618:CCDC88B:+:exon:protein_coding:CCDC88B|ENSMFAG00000014976:ENSMFAG00000014976:-:FLANKING5000:miRNA:.	cg00022866 (II, CCDC88B)
cg00022938	9(+):72659850-72659851	---	JMJD1C:0:inside	ENSMFAG00000000341:JMJD1C:+:transcript:protein_coding:JMJD1C|ENSMFAG00000000341:JMJD1C:+:gene:protein_coding:JMJD1C|ENSMFAG00000037446:MIR1296:+:FLANKING5000:miRNA:MIR1296	cg00022938 (II, MIR1296;JMJD1C)
cg00023154	1(-):183156854-183156855	CpG_island	RNF220:0:inside	ENSMFAG00000040181:RNF220:-:gene:protein_coding:RNF220|ENSMFAG00000040181:RNF220:-:transcript:protein_coding:RNF220|ENSMFAG00000040181:RNF220:-:transcript:protein_coding:RNF220|ENSMFAG00000040181:RNF220:-:transcript:protein_coding:RNF220	cg00023154 (II, RNF220)
cg00023233	9(-):123696995-123696996	CpG_island	OAT:8408:downstream	---	cg00023233 (II)
cg00023345	16(-):60737176-60737177	---	CYB561:0:inside	ENSMFAG00000030469:CYB561:-:gene:protein_coding:CYB561|ENSMFAG00000030469:CYB561:-:transcript:protein_coding:CYB561|ENSMFAG00000030469:CYB561:-:exon:protein_coding:CYB561|ENSMFAG00000030469:CYB561:-:five_prime_utr:protein_coding:CYB561	cg00023345 (II, CYB561)
cg00023363	8(-):134961177-134961178	---	RF00561:66973:downstream	---	cg00023363 (II)
cg00023526	15(+):54950780-54950781	CpG_shelf	ELAVL2:46144:upstream	---	cg00023526 (II, ELAVL2)
cg00023673	20(-):75082085-75082086	---	ENSMFAG00000046567:8513:upstream	---	cg00023673 (II)
cg00024086	3(-):189945551-189945552	CpG_island	ENSMFAG00000043162:13044:upstream	---	cg00024086 (II)
cg00024102	3(+):38104814-38104815	---	CARD11:47645:upstream	---	cg00024102 (II)
cg00024170	20(+):60748112-60748113	CpG_island	ZNF821:0:inside	ENSMFAG00000029323:ZNF821:+:gene:protein_coding:ZNF821|ENSMFAG00000029323:ZNF821:+:transcript:protein_coding:ZNF821|ENSMFAG00000029323:ZNF821:+:transcript:protein_coding:ZNF821|ENSMFAG00000029323:ZNF821:+:transcript:protein_coding:ZNF821|ENSMFAG00000029323:ZNF821:+:CDS:protein_coding:ZNF821|ENSMFAG00000029323:ZNF821:+:exon:protein_coding:ZNF821|ENSMFAG00000029323:ZNF821:+:exon:protein_coding:ZNF8…	cg00024170 (II, ZNF821;ATXN1L)
cg00024269	17(-):29612806-29612807	---	ENSMFAG00000010452:24367:upstream	---	cg00024269 (II, DLEU1)
cg00024396	4(-):117385853-117385854	CpG_shore	ELOVL5:28330:upstream	---	cg00024396 (II, ELOVL5)
cg00024472	16(+):34880743-34880744	CpG_island	NGFR:0:inside	ENSMFAG00000044019:NGFR:+:gene:protein_coding:NGFR|ENSMFAG00000044019:NGFR:+:transcript:protein_coding:NGFR	cg00024472 (I, NGFR)
cg00024516	5(-):121564944-121564945	---	IL21:25513:downstream	---	cg00024516 (II)
cg00024674	18(-):36853935-36853936	---	SETBP1:0:inside	ENSMFAG00000035622:SETBP1:-:gene:protein_coding:SETBP1|ENSMFAG00000035622:SETBP1:-:transcript:protein_coding:SETBP1	cg00024674 (II, SETBP1)
cg00024705	13(+):78285953-78285954	CpG_shelf	BIRC6:0:inside	ENSMFAG00000008985:BIRC6:-:transcript:protein_coding:BIRC6|ENSMFAG00000008985:BIRC6:-:gene:protein_coding:BIRC6|ENSMFAG00000008985:BIRC6:-:transcript:protein_coding:BIRC6|ENSMFAG00000008985:BIRC6:-:transcript:protein_coding:BIRC6|ENSMFAG00000008985:BIRC6:-:CDS:protein_coding:BIRC6|ENSMFAG00000008985:BIRC6:-:exon:protein_coding:BIRC6	cg00024705 (II, BIRC6)
cg00024812	13(+):101589095-101589096	CpG_island	CPSF3:0:inside	ENSMFAG00000001339:CPSF3:-:gene:protein_coding:.|ENSMFAG00000001339:CPSF3:-:transcript:protein_coding:.|ENSMFAG00000001339:CPSF3:-:transcript:protein_coding:.|ENSMFAG00000045554:ITGB1BP1:+:FLANKING5000:protein_coding:ITGB1BP1	cg00024812 (II, ITGB1BP1;CPSF3)
cg00024870	13(-):67623450-67623451	CpG_shore	ENSMFAG00000001341:20481:downstream	---	cg00024870 (II)
cg00024967	2(+):73858622-73858623	CpG_shore	MECOM:0:inside	ENSMFAG00000033167:MECOM:-:gene:protein_coding:MECOM|ENSMFAG00000033167:MECOM:-:transcript:protein_coding:MECOM	cg00024967 (II, MECOM)
cg00025138	7(+):135456545-135456546	CpG_island	MAP3K9:0:inside	ENSMFAG00000002562:MAP3K9:-:gene:protein_coding:MAP3K9|ENSMFAG00000002562:MAP3K9:-:transcript:protein_coding:MAP3K9|ENSMFAG00000002562:MAP3K9:-:exon:protein_coding:MAP3K9|ENSMFAG00000002562:MAP3K9:-:five_prime_utr:protein_coding:MAP3K9	cg00025138 (I, MAP3K9)
cg00025211	1(+):104507948-104507949	CpG_shore	PIAS3,NUDT17:0:inside	ENSMFAG00000001990:PIAS3:+:gene:protein_coding:PIAS3|ENSMFAG00000001990:PIAS3:+:transcript:protein_coding:PIAS3|ENSMFAG00000001990:PIAS3:+:exon:protein_coding:PIAS3|ENSMFAG00000001990:PIAS3:+:three_prime_utr:protein_coding:PIAS3|ENSMFAG00000042456:NUDT17:-:transcript:protein_coding:NUDT17|ENSMFAG00000042456:NUDT17:-:gene:protein_coding:NUDT17|ENSMFAG00000042456:NUDT17:-:CDS:protein_coding:NUDT17|…	cg00025211 (II, NUDT17)
cg00025331	12(+):32882026-32882027	CpG_island	ZEB2:0:inside	ENSMFAG00000030381:ZEB2:-:exon:protein_coding:ZEB2|ENSMFAG00000030381:ZEB2:-:gene:protein_coding:ZEB2|ENSMFAG00000030381:ZEB2:-:transcript:protein_coding:ZEB2|ENSMFAG00000001872:ENSMFAG00000001872:-:FLANKING5000:protein_coding:.|ENSMFAG00000030381:ZEB2:-:exon:protein_coding:ZEB2|ENSMFAG00000030381:ZEB2:-:transcript:protein_coding:ZEB2|ENSMFAG00000030381:ZEB2:-:transcript:protein_coding:ZEB2|ENSMF…	cg00025331 (II, ZEB2)
cg00025436	11(-):55206091-55206092	CpG_island	COQ10A:146:upstream	ENSMFAG00000027584:COQ10A:+:FLANKING5000:protein_coding:COQ10A	cg00025436 (II, COQ10A)
cg00025439	20(+):76227412-76227413	CpG_shelf	SLC7A5:6293:downstream	---	cg00025439 (I)
cg00025647	2(-):49559344-49559345	---	ZIC4:26891:downstream	---	cg00025647 (I)
cg00025981	17(-):20678766-20678767	CpG_island	RGCC:265:upstream	ENSMFAG00000043030:RGCC:+:FLANKING5000:protein_coding:RGCC	cg00025981 (I, C13orf15)
cg00025987	X(-):13303186-13303187	---	PIR:314:upstream	ENSMFAG00000032499:PIR:-:FLANKING5000:protein_coding:PIR	cg00025987 (II, PIR)
cg00026230	20(-):28554793-28554794	CpG_island	ENSMFAG00000031476:208:upstream	ENSMFAG00000031476:ENSMFAG00000031476:+:FLANKING5000:protein_coding:.	cg00026230 (I, ALDOA)
cg00026239	10(-):54167845-54167846	---	PLCB1:0:inside	ENSMFAG00000043247:PLCB1:-:gene:protein_coding:PLCB1|ENSMFAG00000043247:PLCB1:-:transcript:protein_coding:PLCB1|ENSMFAG00000043247:PLCB1:-:transcript:protein_coding:PLCB1	cg00026239 (II, PLCB1)
cg00026363	5(+):153041837-153041838	---	ENSMFAG00000047103:0:inside	ENSMFAG00000047103:ENSMFAG00000047103:+:gene:lincRNA:.|ENSMFAG00000047103:ENSMFAG00000047103:+:transcript:lincRNA:.	cg00026363 (II)
cg00026401	4(-):130222516-130222517	---	LRFN2:4851:upstream	ENSMFAG00000042060:LRFN2:+:FLANKING5000:protein_coding:.	cg00026401 (II, LRFN2)
cg00026546	1(+):195066933-195066934	CpG_shelf	HPCA:0:inside	ENSMFAG00000034246:HPCA:-:gene:protein_coding:HPCA|ENSMFAG00000034246:HPCA:-:transcript:protein_coding:HPCA|ENSMFAG00000034246:HPCA:-:CDS:protein_coding:HPCA|ENSMFAG00000034246:HPCA:-:exon:protein_coding:HPCA	cg00026546 (II, HPCA)
cg00026703	7(+):77004058-77004059	CpG_shelf	NR2F2:0:inside	ENSMFAG00000019290:NR2F2:+:transcript:protein_coding:NR2F2|ENSMFAG00000019290:NR2F2:+:gene:protein_coding:NR2F2	cg00026703 (II, NR2F2)
cg00026803	1(+):91581365-91581366	CpG_shore	KCNJ9:0:inside	ENSMFAG00000036621:IGSF8:+:FLANKING5000:protein_coding:IGSF8|ENSMFAG00000030757:KCNJ9:-:gene:protein_coding:KCNJ9|ENSMFAG00000030757:KCNJ9:-:transcript:protein_coding:KCNJ9|ENSMFAG00000030757:KCNJ9:-:transcript:protein_coding:KCNJ9|ENSMFAG00000030757:KCNJ9:-:transcript:protein_coding:KCNJ9	cg00026803 (II, KCNJ9)
cg00026853	20(+):29570762-29570763	CpG_island	FBXL19:1837:upstream	ENSMFAG00000002999:FBXL19:+:FLANKING5000:protein_coding:FBXL19	cg00026853 (I, NCRNA00095)
cg00026909	1(+):169749397-169749398	---	DAB1:322621:upstream	---	cg00026909 (II, DAB1)
cg00027029	2(-):75263788-75263789	---	TNIK:0:inside	ENSMFAG00000039273:TNIK:-:transcript:protein_coding:TNIK|ENSMFAG00000039273:TNIK:-:gene:protein_coding:TNIK|ENSMFAG00000039273:TNIK:-:transcript:protein_coding:TNIK	cg00027029 (II, TNIK)
cg00027294	2(-):104912549-104912550	CpG_shelf	MST1:0:inside	ENSMFAG00000043600:APEH:+:FLANKING5000:protein_coding:APEH|ENSMFAG00000003952:MST1:-:gene:protein_coding:MST1|ENSMFAG00000003952:MST1:-:transcript:protein_coding:MST1|ENSMFAG00000003952:MST1:-:transcript:protein_coding:MST1|ENSMFAG00000028385:RNF123:+:FLANKING5000:protein_coding:RNF123	cg00027294 (I, MST1)
cg00027454	X(-):45296480-45296481	---	RP2:0:inside	ENSMFAG00000039362:RP2:+:gene:protein_coding:RP2|ENSMFAG00000039362:RP2:+:transcript:protein_coding:RP2|ENSMFAG00000039362:RP2:+:exon:protein_coding:RP2|ENSMFAG00000039362:RP2:+:three_prime_utr:protein_coding:RP2	cg00027454 (II, RP2)
cg00027674	14(+):83630203-83630204	CpG_shore	RAB38:247:upstream	ENSMFAG00000044903:RAB38:-:FLANKING5000:protein_coding:RAB38	cg00027674 (II, RAB38)
cg00027940	1(-):206022643-206022644	---	ZBTB40:37201:upstream	---	cg00027940 (II)
cg00027948	11(+):55056796-55056797	---	ESYT1:0:inside	ENSMFAG00000035482:ESYT1:+:gene:protein_coding:ESYT1|ENSMFAG00000035482:ESYT1:+:transcript:protein_coding:ESYT1|ENSMFAG00000035482:ESYT1:+:transcript:protein_coding:ESYT1|ENSMFAG00000035482:ESYT1:+:transcript:protein_coding:ESYT1|ENSMFAG00000035482:ESYT1:+:CDS:protein_coding:ESYT1|ENSMFAG00000035482:ESYT1:+:exon:protein_coding:ESYT1	cg00027948 (II, ESYT1)
cg00027990	19(+):18676252-18676253	CpG_shelf	IQCN:0:inside	ENSMFAG00000042967:IQCN:-:exon:protein_coding:IQCN|ENSMFAG00000042967:IQCN:-:gene:protein_coding:IQCN|ENSMFAG00000042967:IQCN:-:transcript:protein_coding:IQCN|ENSMFAG00000042967:IQCN:-:CDS:protein_coding:IQCN	cg00027990 (II, KIAA1683)
cg00027995	7(-):16351648-16351649	---	THBS1:0:inside	ENSMFAG00000033011:THBS1:+:gene:protein_coding:THBS1|ENSMFAG00000033011:THBS1:+:transcript:protein_coding:THBS1|ENSMFAG00000033011:THBS1:+:exon:protein_coding:THBS1|ENSMFAG00000033011:THBS1:+:three_prime_utr:protein_coding:THBS1|ENSMFAG00000031510:FSIP1:-:FLANKING5000:protein_coding:FSIP1	cg00027995 (II, THBS1)
cg00028013	7(+):51817882-51817883	CpG_shore	LOXL1:427:upstream	ENSMFAG00000045513:LOXL1:+:FLANKING5000:protein_coding:LOXL1	cg00028013 (II, LOXL1)
cg00028060	4(-):17823568-17823569	---	ENSMFAG00000018794:0:inside	ENSMFAG00000018794:ENSMFAG00000018794:+:CDS:protein_coding:.|ENSMFAG00000018794:ENSMFAG00000018794:+:exon:protein_coding:.|ENSMFAG00000018794:ENSMFAG00000018794:+:gene:protein_coding:.|ENSMFAG00000018794:ENSMFAG00000018794:+:transcript:protein_coding:.	cg00028060 (II)
cg00028135	2(+):157633442-157633443	---	ENSMFAG00000036703:47936:downstream	---	cg00028135 (II, ZBTB20)
cg00028211	13(+):65588140-65588141	CpG_shore	CAMKMT:29886:downstream	---	cg00028211 (I)
cg00028338	5(-):1979240-1979241	---	NSD2:0:inside	ENSMFAG00000031384:NSD2:+:gene:protein_coding:NSD2|ENSMFAG00000031384:NSD2:+:transcript:protein_coding:NSD2	cg00028338 (II, WHSC1)
cg00028455	4(+):29859786-29859787	CpG_island	HEY2:22830:downstream	---	cg00028455 (II, NCOA7)
cg00028515	2(+):9627224-9627225	---	ENSMFAG00000046794:58060:downstream	---	cg00028515 (II)
cg00028595	11(+):63141803-63141804	---	SRGAP1:0:inside	ENSMFAG00000042942:SRGAP1:+:gene:protein_coding:SRGAP1|ENSMFAG00000042942:SRGAP1:+:transcript:protein_coding:SRGAP1|ENSMFAG00000042942:SRGAP1:+:transcript:protein_coding:SRGAP1|ENSMFAG00000042942:SRGAP1:+:transcript:protein_coding:SRGAP1|ENSMFAG00000042942:SRGAP1:+:transcript:protein_coding:SRGAP1|ENSMFAG00000000249:C12orf66:-:FLANKING5000:protein_coding:C12orf66	cg00028595 (II, SRGAP1)
cg00028757	4(-):138975957-138975958	---	EHMT2:0:inside	ENSMFAG00000032125:EHMT2:+:transcript:protein_coding:EHMT2|ENSMFAG00000032125:EHMT2:+:gene:protein_coding:EHMT2|ENSMFAG00000032125:EHMT2:+:transcript:protein_coding:EHMT2|ENSMFAG00000032125:EHMT2:+:transcript:protein_coding:EHMT2|ENSMFAG00000032125:EHMT2:+:transcript:protein_coding:EHMT2|ENSMFAG00000032125:EHMT2:+:CDS:protein_coding:EHMT2|ENSMFAG00000032125:EHMT2:+:exon:protein_coding:EHMT2|ENSMF…	cg00028757 (I, EHMT2)
cg00028881	4(-):139206463-139206464	CpG_island	GPANK1:0:inside	ENSMFAG00000030371:ENSMFAG00000030371:-:FLANKING5000:protein_coding:.|ENSMFAG00000037562:GPANK1:+:gene:protein_coding:GPANK1|ENSMFAG00000037562:GPANK1:+:transcript:protein_coding:GPANK1|ENSMFAG00000034891:RF00019:-:FLANKING5000:misc_RNA:.	cg00028881 (I, BAT4;CSNK2B)
cg00028918	6(+):159204728-159204729	CpG_island	ENSMFAG00000046777:13240:upstream	---	cg00028918 (II)
cg00028935	2(+):49596819-49596820	CpG_shore	ZIC4:0:inside	ENSMFAG00000037880:ZIC4:-:transcript:protein_coding:ZIC4|ENSMFAG00000037880:ZIC4:-:gene:protein_coding:ZIC4|ENSMFAG00000037880:ZIC4:-:transcript:protein_coding:ZIC4|ENSMFAG00000037880:ZIC4:-:transcript:protein_coding:ZIC4|ENSMFAG00000037880:ZIC4:-:transcript:protein_coding:ZIC4	cg00028935 (I, ZIC4)
cg00028993	19(+):48574039-48574040	CpG_shore	NOP53:1032:upstream	ENSMFAG00000045476:EHD2:+:FLANKING5000:protein_coding:.|ENSMFAG00000045103:NOP53:+:FLANKING5000:protein_coding:NOP53	cg00028993 (II, GLTSCR2)
cg00029229	2(-):95630981-95630982	---	ZNF621:139898:downstream	---	cg00029229 (II)
cg00029233	16(+):56966565-56966566	CpG_island	HEXIM1:0:inside	ENSMFAG00000030480:HEXIM1:+:CDS:protein_coding:HEXIM1|ENSMFAG00000030480:HEXIM1:+:exon:protein_coding:HEXIM1|ENSMFAG00000030480:HEXIM1:+:gene:protein_coding:HEXIM1|ENSMFAG00000030480:HEXIM1:+:transcript:protein_coding:HEXIM1	cg00029233 (II, HEXIM1)
cg00029397	11(-):56529073-56529074	CpG_shelf	DCTN2:112:upstream	ENSMFAG00000001581:DCTN2:-:FLANKING5000:protein_coding:.|ENSMFAG00000038846:KIF5A:+:FLANKING5000:protein_coding:KIF5A	cg00029397 (II, DCTN2)
cg00029451	11(+):7904746-7904747	CpG_shelf	CD163:0:inside	ENSMFAG00000030782:CD163:-:gene:protein_coding:CD163|ENSMFAG00000030782:CD163:-:transcript:protein_coding:CD163|ENSMFAG00000030782:CD163:-:transcript:protein_coding:CD163|ENSMFAG00000030782:CD163:-:CDS:protein_coding:CD163|ENSMFAG00000030782:CD163:-:exon:protein_coding:CD163	cg00029451 (II, CD163)
cg00029521	4(-):131404632-131404633	---	KCNK17:0:inside	ENSMFAG00000046219:KCNK17:+:gene:protein_coding:KCNK17|ENSMFAG00000046219:KCNK17:+:transcript:protein_coding:KCNK17|ENSMFAG00000046219:KCNK17:+:transcript:protein_coding:KCNK17	cg00029521 (II, KCNK17)
cg00029640	19(+):35734674-35734675	CpG_island	USF2:0:inside	ENSMFAG00000038362:USF2:+:transcript:protein_coding:USF2|ENSMFAG00000038362:USF2:+:gene:protein_coding:USF2|ENSMFAG00000038362:USF2:+:transcript:protein_coding:USF2|ENSMFAG00000038362:USF2:+:transcript:protein_coding:USF2|ENSMFAG00000038362:USF2:+:CDS:protein_coding:USF2|ENSMFAG00000038362:USF2:+:exon:protein_coding:USF2|ENSMFAG00000038362:USF2:+:exon:protein_coding:USF2|ENSMFAG00000034420:HAMP:+…	cg00029640 (II, USF2)
cg00029648	13(+):65430419-65430420	CpG_shore	SIX3:0:inside	ENSMFAG00000044088:SIX3:-:gene:protein_coding:SIX3|ENSMFAG00000044088:SIX3:-:transcript:protein_coding:SIX3	cg00029648 (II)
cg00029822	7(-):53763962-53763963	CpG_shelf	PTPN9:21:upstream	ENSMFAG00000040965:PTPN9:-:FLANKING5000:protein_coding:PTPN9	cg00029822 (I, PTPN9)
cg00029826	7(-):83867725-83867726	---	CCNB1IP1:23:upstream	ENSMFAG00000037728:CCNB1IP1:-:FLANKING5000:protein_coding:CCNB1IP1	cg00029826 (II, CCNB1IP1)
cg00030005	3(-):188258427-188258428	CpG_shore	ENSMFAG00000031213:19880:downstream	---	cg00030005 (II)
cg00030074	16(-):12327276-12327277	---	MAP2K4:0:inside	ENSMFAG00000046326:MAP2K4:+:gene:protein_coding:MAP2K4|ENSMFAG00000046326:MAP2K4:+:transcript:protein_coding:MAP2K4|ENSMFAG00000046326:MAP2K4:+:transcript:protein_coding:MAP2K4|ENSMFAG00000046326:MAP2K4:+:transcript:protein_coding:MAP2K4|ENSMFAG00000046326:MAP2K4:+:transcript:protein_coding:MAP2K4|ENSMFAG00000046326:MAP2K4:+:CDS:protein_coding:MAP2K4|ENSMFAG00000046326:MAP2K4:+:exon:protein_codin…	cg00030074 (II, MAP2K4)
cg00030296	16(+):74709034-74709035	---	SEPT9:0:inside	ENSMFAG00000035508:SEPT9:+:gene:protein_coding:SEPT9|ENSMFAG00000035508:SEPT9:+:transcript:protein_coding:SEPT9|ENSMFAG00000035508:SEPT9:+:transcript:protein_coding:SEPT9|ENSMFAG00000035508:SEPT9:+:transcript:protein_coding:SEPT9	cg00030296 (II, SEPT9)
cg00030432	3(-):44682244-44682245	CpG_shore	MEPCE:0:inside	ENSMFAG00000044114:ZCWPW1:-:FLANKING5000:protein_coding:ZCWPW1|ENSMFAG00000003007:MEPCE:+:exon:protein_coding:MEPCE|ENSMFAG00000003007:MEPCE:+:gene:protein_coding:MEPCE|ENSMFAG00000003007:MEPCE:+:transcript:protein_coding:MEPCE|ENSMFAG00000003007:MEPCE:+:CDS:protein_coding:MEPCE|ENSMFAG00000003007:MEPCE:+:transcript:protein_coding:MEPCE|ENSMFAG00000003007:MEPCE:+:CDS:protein_coding:MEPCE|ENSMFAG0…	cg00030432 (II, MEPCE)
cg00030476	1(+):103969051-103969052	CpG_shore	PRKAB2:0:inside	ENSMFAG00000040178:PRKAB2:+:gene:protein_coding:PRKAB2|ENSMFAG00000040178:PRKAB2:+:transcript:protein_coding:PRKAB2|ENSMFAG00000040178:PRKAB2:+:transcript:protein_coding:PRKAB2|ENSMFAG00000040178:PRKAB2:+:transcript:protein_coding:PRKAB2	cg00030476 (II, PRKAB2)
cg00030591	3(-):146923753-146923754	---	FOXP2:6454:upstream	---	cg00030591 (II, FOXP2)
cg00030627	9(+):129431660-129431661	---	C10orf143:48786:downstream	---	cg00030627 (II)
cg00030682	20(+):16132404-16132405	---	ABCC1:0:inside	ENSMFAG00000039441:ABCC1:+:gene:protein_coding:.|ENSMFAG00000039441:ABCC1:+:transcript:protein_coding:.|ENSMFAG00000039441:ABCC1:+:transcript:protein_coding:.|ENSMFAG00000039441:ABCC1:+:transcript:protein_coding:.	cg00030682 (II, ABCC1)
cg00030774	7(+):6580537-6580538	---	FAM189A1:0:inside	ENSMFAG00000001681:FAM189A1:-:gene:protein_coding:FAM189A1|ENSMFAG00000001681:FAM189A1:-:transcript:protein_coding:FAM189A1	cg00030774 (II, FAM189A1)
cg00030959	11(-):123773337-123773338	CpG_shore	CIT:25626:upstream	---	cg00030959 (II)
cg00031013	16(+):7961156-7961157	CpG_shelf	KDM6B:0:inside	ENSMFAG00000038257:KDM6B:+:gene:protein_coding:KDM6B|ENSMFAG00000038257:KDM6B:+:transcript:protein_coding:KDM6B|ENSMFAG00000038257:KDM6B:+:exon:protein_coding:KDM6B|ENSMFAG00000038257:KDM6B:+:three_prime_utr:protein_coding:KDM6B|ENSMFAG00000002896:TMEM88:+:FLANKING5000:protein_coding:TMEM88|ENSMFAG00000037580:NAA38:-:FLANKING5000:protein_coding:NAA38|ENSMFAG00000043004:CYB5D1:+:FLANKING5000:prote…	cg00031013 (II, KDM6B;TMEM88)
cg00031105	4(-):137590249-137590250	CpG_shore	RXRB:0:inside	ENSMFAG00000038848:SLC39A7:-:FLANKING5000:protein_coding:SLC39A7|ENSMFAG00000003583:RXRB:+:gene:protein_coding:RXRB|ENSMFAG00000003583:RXRB:+:transcript:protein_coding:RXRB|ENSMFAG00000003583:RXRB:+:transcript:protein_coding:RXRB|ENSMFAG00000003583:RXRB:+:transcript:protein_coding:RXRB|ENSMFAG00000019483:RF00019:-:FLANKING5000:misc_RNA:.|ENSMFAG00000003583:RXRB:+:CDS:protein_coding:RXRB|ENSMFAG00…	cg00031105 (I, RXRB)
cg00031456	1(-):118114712-118114713	CpG_island	ENSMFAG00000007154:18:upstream	ENSMFAG00000007154:ENSMFAG00000007154:-:FLANKING5000:protein_coding:.	cg00031456 (I, PRPF38B)
cg00031568	13(+):99446310-99446311	---	ENSMFAG00000015072:1094:downstream	ENSMFAG00000015072:ENSMFAG00000015072:+:FLANKING5000:miRNA:.	cg00031568 (II, GREB1)
cg00031722	8(+):57507340-57507341	CpG_shore	PENK:1986:upstream	ENSMFAG00000031729:PENK:-:FLANKING5000:protein_coding:PENK	cg00031722 (II)
cg00031779	18(+):21909012-21909013	---	ALPK2:0:inside	ENSMFAG00000041202:ALPK2:+:exon:protein_coding:ALPK2|ENSMFAG00000041202:ALPK2:+:five_prime_utr:protein_coding:ALPK2|ENSMFAG00000041202:ALPK2:+:gene:protein_coding:ALPK2|ENSMFAG00000041202:ALPK2:+:transcript:protein_coding:ALPK2	cg00031779 (II, ALPK2)
cg00031896	11(+):125601554-125601555	CpG_shelf	KDM2B:71:upstream	ENSMFAG00000037613:KDM2B:-:FLANKING5000:protein_coding:KDM2B	cg00031896 (I, KDM2B)
cg00031999	15(-):148654-148655	CpG_shelf	CACNA1B:0:inside	ENSMFAG00000006760:CACNA1B:-:gene:protein_coding:CACNA1B|ENSMFAG00000006760:CACNA1B:-:transcript:protein_coding:CACNA1B|ENSMFAG00000006760:CACNA1B:-:transcript:protein_coding:CACNA1B|ENSMFAG00000006760:CACNA1B:-:CDS:protein_coding:CACNA1B|ENSMFAG00000006760:CACNA1B:-:exon:protein_coding:CACNA1B	cg00031999 (II, CACNA1B)
cg00032173	10(+):84049389-84049390	---	ZFP64:0:inside	ENSMFAG00000034598:ZFP64:-:transcript:protein_coding:ZFP64|ENSMFAG00000034598:ZFP64:-:gene:protein_coding:ZFP64|ENSMFAG00000034598:ZFP64:-:transcript:protein_coding:ZFP64|ENSMFAG00000034598:ZFP64:-:transcript:protein_coding:ZFP64	cg00032173 (II, ZFP64)
cg00032184	7(-):119600019-119600020	---	ATG14:224:downstream	ENSMFAG00000045831:ATG14:-:FLANKING5000:protein_coding:ATG14	cg00032184 (II)
cg00032227	16(-):72022231-72022232	CpG_shelf	NAT9:0:inside	ENSMFAG00000044362:NAT9:-:gene:protein_coding:NAT9|ENSMFAG00000044362:NAT9:-:transcript:protein_coding:NAT9|ENSMFAG00000044362:NAT9:-:exon:protein_coding:NAT9|ENSMFAG00000044362:NAT9:-:five_prime_utr:protein_coding:NAT9|ENSMFAG00000043806:TMEM104:+:FLANKING5000:protein_coding:TMEM104	cg00032227 (I, TMEM104;NAT9)
cg00032366	19(+):5826697-5826698	CpG_shelf	LONP1:0:inside	ENSMFAG00000044973:HSD11B1L:+:FLANKING5000:protein_coding:HSD11B1L|ENSMFAG00000034345:ENSMFAG00000034345:+:FLANKING5000:protein_coding:.|ENSMFAG00000043447:LONP1:-:exon:protein_coding:LONP1|ENSMFAG00000043447:LONP1:-:gene:protein_coding:LONP1|ENSMFAG00000043447:LONP1:-:transcript:protein_coding:LONP1|ENSMFAG00000043447:LONP1:-:exon:protein_coding:LONP1|ENSMFAG00000043447:LONP1:-:transcript:protei…	cg00032366 (II, LONP1)
cg00032789	2(-):104521583-104521584	CpG_island	USP4:0:inside	ENSMFAG00000043326:USP4:-:gene:protein_coding:USP4|ENSMFAG00000043326:USP4:-:transcript:protein_coding:USP4|ENSMFAG00000043326:USP4:-:transcript:protein_coding:USP4|ENSMFAG00000043326:USP4:-:CDS:protein_coding:USP4|ENSMFAG00000043326:USP4:-:exon:protein_coding:USP4	cg00032789 (II, USP4)
cg00032852	3(-):165910239-165910240	CpG_shore	ENSMFAG00000024346:153:upstream	ENSMFAG00000024346:ENSMFAG00000024346:-:FLANKING5000:protein_coding:.|ENSMFAG00000004347:RF00026:+:FLANKING5000:snRNA:.	cg00032852 (II, CHCHD3)
cg00032956	2(+):104624802-104624803	---	AMT:0:inside	ENSMFAG00000003688:AMT:-:gene:protein_coding:.|ENSMFAG00000003688:AMT:-:transcript:protein_coding:.|ENSMFAG00000003688:AMT:-:exon:protein_coding:.|ENSMFAG00000003688:AMT:-:five_prime_utr:protein_coding:.|ENSMFAG00000044679:ENSMFAG00000044679:-:FLANKING5000:protein_coding:.	cg00032956 (II, AMT;NICN1)
cg00033334	11(-):127701430-127701431	CpG_shelf	KMT5A:0:inside	ENSMFAG00000002095:KMT5A:+:transcript:protein_coding:KMT5A|ENSMFAG00000002095:KMT5A:+:gene:protein_coding:KMT5A|ENSMFAG00000002095:KMT5A:+:transcript:protein_coding:KMT5A	cg00033334 (II, SETD8)
cg00033533	15(-):44034680-44034681	CpG_island	FAM214B:37:upstream	ENSMFAG00000043531:FAM214B:+:FLANKING5000:protein_coding:.	cg00033533 (II, KIAA1539)
cg00033580	KE146008.1(-):28125-28126	CpG_shore	AKR1A1:0:inside	ENSMFAG00000036808:AKR1A1:+:gene:protein_coding:AKR1A1|ENSMFAG00000036808:AKR1A1:+:transcript:protein_coding:AKR1A1|ENSMFAG00000036808:AKR1A1:+:transcript:protein_coding:AKR1A1|ENSMFAG00000036808:AKR1A1:+:CDS:protein_coding:AKR1A1|ENSMFAG00000036808:AKR1A1:+:exon:protein_coding:AKR1A1	cg00033580 (II, AKR1A1)
cg00033668	11(-):16454869-16454870	CpG_island	EPS8:73118:upstream	---	cg00033668 (I, EPS8)
cg00033750	7(+):55277908-55277909	---	RF00017:355:downstream	ENSMFAG00000010970:RF00017:-:FLANKING5000:misc_RNA:.	cg00033750 (II)
cg00033773	19(+):12884023-12884024	CpG_shore	WDR83OS:0:inside	ENSMFAG00000042986:MAN2B1:-:FLANKING5000:protein_coding:.|ENSMFAG00000000625:WDR83OS:-:gene:protein_coding:WDR83OS|ENSMFAG00000000625:WDR83OS:-:transcript:protein_coding:WDR83OS|ENSMFAG00000000625:WDR83OS:-:CDS:protein_coding:WDR83OS|ENSMFAG00000000625:WDR83OS:-:exon:protein_coding:WDR83OS|ENSMFAG00000015960:WDR83:+:FLANKING5000:protein_coding:WDR83	cg00033773 (II, MORG1;C19orf56)
cg00033806	8(-):143775919-143775920	---	TSNARE1:0:inside	ENSMFAG00000044811:TSNARE1:-:gene:protein_coding:TSNARE1|ENSMFAG00000044811:TSNARE1:-:transcript:protein_coding:TSNARE1|ENSMFAG00000044811:TSNARE1:-:transcript:protein_coding:TSNARE1	cg00033806 (I, TSNARE1)
cg00034003	20(+):77152386-77152387	CpG_shelf	CTU2:0:inside	ENSMFAG00000030941:CTU2:+:gene:protein_coding:CTU2|ENSMFAG00000030941:CTU2:+:transcript:protein_coding:CTU2|ENSMFAG00000030941:CTU2:+:transcript:protein_coding:CTU2|ENSMFAG00000030941:CTU2:+:transcript:protein_coding:CTU2|ENSMFAG00000030941:CTU2:+:CDS:protein_coding:CTU2|ENSMFAG00000030941:CTU2:+:exon:protein_coding:CTU2|ENSMFAG00000015002:PIEZO1:-:FLANKING5000:protein_coding:PIEZO1|ENSMFAG000000…	cg00034003 (I, CTU2)
cg00034019	4(+):128586694-128586695	CpG_shelf	TAF8:28:upstream	ENSMFAG00000037574:TAF8:-:FLANKING5000:protein_coding:TAF8	cg00034019 (I, TAF8)
cg00034039	15(-):82678052-82678053	CpG_island	C9orf85:0:inside	ENSMFAG00000001017:ABHD17B:-:FLANKING5000:protein_coding:ABHD17B|ENSMFAG00000000507:C9orf85:+:five_prime_utr:protein_coding:C9orf85|ENSMFAG00000000507:C9orf85:+:exon:protein_coding:C9orf85|ENSMFAG00000000507:C9orf85:+:transcript:protein_coding:C9orf85|ENSMFAG00000000507:C9orf85:+:gene:protein_coding:C9orf85	cg00034039 (II, C9orf85;FAM108B1)
cg00034076	15(-):7632443-7632444	CpG_shore	PLPP7:27708:downstream	---	cg00034076 (I, RALYL)
cg00034241	4(-):157402453-157402454	---	GFOD1:0:inside	ENSMFAG00000003241:GFOD1:+:gene:protein_coding:GFOD1|ENSMFAG00000003241:GFOD1:+:transcript:protein_coding:GFOD1	cg00034241 (II, GFOD1)
cg00034409	7(+):24631045-24631046	CpG_shore	SEMA6D:0:inside	ENSMFAG00000046214:SEMA6D:+:transcript:protein_coding:SEMA6D|ENSMFAG00000046214:SEMA6D:+:gene:protein_coding:SEMA6D	cg00034409 (II, SEMA6D)
cg00034468	1(-):20155056-20155057	CpG_island	ACTA1:0:inside	ENSMFAG00000002280:ACTA1:+:gene:protein_coding:ACTA1|ENSMFAG00000002280:ACTA1:+:transcript:protein_coding:ACTA1|ENSMFAG00000002280:ACTA1:+:CDS:protein_coding:ACTA1|ENSMFAG00000002280:ACTA1:+:exon:protein_coding:ACTA1	cg00034468 (II, ACTA1)
cg00034559	13(+):70969878-70969879	CpG_shore	TMEM178A:801:upstream	ENSMFAG00000033305:TMEM178A:-:FLANKING5000:protein_coding:TMEM178A	cg00034559 (II, TMEM178)
cg00034769	7(+):163122143-163122144	---	RF00017:370707:downstream	---	cg00034769 (II, C14orf64)
cg00035000	1(+):203427624-203427625	CpG_shore	RUNX3:0:inside	ENSMFAG00000031725:RUNX3:+:gene:protein_coding:RUNX3|ENSMFAG00000031725:RUNX3:+:transcript:protein_coding:RUNX3	cg00035000 (II, RUNX3)
cg00035348	15(+):92230048-92230049	---	ENSMFAG00000000069:74648:upstream	---	cg00035348 (II)
cg00035453	11(-):44394070-44394071	CpG_shore	ARID2:0:inside	ENSMFAG00000038693:ARID2:+:transcript:protein_coding:ARID2|ENSMFAG00000038693:ARID2:+:gene:protein_coding:ARID2	cg00035453 (II, ARID2;LOC400027)
cg00035526	2(+):133217822-133217823	---	ENSMFAG00000029352:204852:upstream	---	cg00035526 (II, CNTN4)
cg00035630	14(-):34428747-34428748	CpG_shore	DEPDC7:736:upstream	ENSMFAG00000030758:DEPDC7:-:FLANKING5000:protein_coding:DEPDC7	cg00035630 (II, DEPDC7)
cg00035689	10(-):7754543-7754544	---	SCUBE1:0:inside	ENSMFAG00000026094:SCUBE1:+:transcript:protein_coding:SCUBE1|ENSMFAG00000026094:SCUBE1:+:gene:protein_coding:SCUBE1|ENSMFAG00000026094:SCUBE1:+:transcript:protein_coding:SCUBE1|ENSMFAG00000026094:SCUBE1:+:transcript:protein_coding:SCUBE1	cg00035689 (I, SCUBE1)
cg00035937	3(+):119744434-119744435	CpG_shore	ENSMFAG00000033257:0:inside	ENSMFAG00000033257:ENSMFAG00000033257:+:gene:protein_coding:.|ENSMFAG00000033257:ENSMFAG00000033257:+:transcript:protein_coding:.|ENSMFAG00000033257:ENSMFAG00000033257:+:transcript:protein_coding:.	cg00035937 (II, KRIT1;ANKIB1)
cg00035980	17(-):95442754-95442755	CpG_shelf	MCF2L:0:inside	ENSMFAG00000031140:MCF2L:+:transcript:protein_coding:MCF2L|ENSMFAG00000031140:MCF2L:+:gene:protein_coding:MCF2L	cg00035980 (II)
cg00036011	4(+):144305900-144305901	CpG_shore	ENSMFAG00000035426:0:inside	ENSMFAG00000035426:ENSMFAG00000035426:-:gene:protein_coding:.|ENSMFAG00000035426:ENSMFAG00000035426:-:transcript:protein_coding:.|ENSMFAG00000033758:ENSMFAG00000033758:+:FLANKING5000:protein_coding:.	cg00036011 (II, HIST1H3G;HIST1H2BI)
cg00036258	20(-):4255083-4255084	CpG_shore	CREBBP:101159:upstream	---	cg00036258 (II, ADCY9)
cg00036299	20(-):10493057-10493058	CpG_shore	GRIN2A:3304:upstream	ENSMFAG00000037083:GRIN2A:-:FLANKING5000:protein_coding:GRIN2A	cg00036299 (I, GRIN2A)
cg00036558	6(+):153943739-153943740	---	ENSMFAG00000029864:43232:upstream	---	cg00036558 (II)
cg00036585	4(+):6916908-6916909	---	ENSMFAG00000046926:95597:upstream	---	cg00036585 (II)
cg00036619	5(+):139624143-139624144	---	ENSMFAG00000046429:13277:downstream	---	cg00036619 (II, SCOC)
cg00036732	9(+):99957747-99957748	CpG_shore	LZTS2:0:inside	ENSMFAG00000036586:LZTS2:+:gene:protein_coding:LZTS2|ENSMFAG00000036586:LZTS2:+:transcript:protein_coding:LZTS2|ENSMFAG00000036586:LZTS2:+:exon:protein_coding:LZTS2|ENSMFAG00000036586:LZTS2:+:three_prime_utr:protein_coding:LZTS2|ENSMFAG00000037794:PDZD7:-:FLANKING5000:protein_coding:PDZD7	cg00036732 (II, LZTS2)
cg00036871	12(-):109258401-109258402	CpG_shore	INHA:3:upstream	ENSMFAG00000034443:OBSL1:-:FLANKING5000:protein_coding:OBSL1|ENSMFAG00000002594:INHA:+:FLANKING5000:protein_coding:INHA	cg00036871 (I, OBSL1;INHA)
cg00036984	19(+):53306750-53306751	CpG_shore	ENSMFAG00000032186:0:inside	ENSMFAG00000032186:ENSMFAG00000032186:-:transcript:protein_coding:.|ENSMFAG00000032186:ENSMFAG00000032186:-:gene:protein_coding:.|ENSMFAG00000032186:ENSMFAG00000032186:-:transcript:protein_coding:.	cg00036984 (II, MKL2)
cg00037013	12(-):108541068-108541069	CpG_shore	WNT6:2089:upstream	ENSMFAG00000043502:WNT6:+:FLANKING5000:protein_coding:WNT6	cg00037013 (II)
cg00037153	11(+):88700730-88700731	CpG_island	GATA2:10610:upstream	---	cg00037153 (II)
cg00037186	20(-):55065966-55065967	CpG_island	RRAD:0:inside	ENSMFAG00000032485:RRAD:-:gene:protein_coding:RRAD|ENSMFAG00000032485:RRAD:-:transcript:protein_coding:RRAD|ENSMFAG00000032485:RRAD:-:exon:protein_coding:RRAD|ENSMFAG00000032485:RRAD:-:five_prime_utr:protein_coding:RRAD	cg00037186 (II, RRAD)
cg00037314	19(+):14522223-14522224	CpG_island	ADGRL1:0:inside	ENSMFAG00000002180:ADGRL1:-:gene:protein_coding:ADGRL1|ENSMFAG00000002180:ADGRL1:-:transcript:protein_coding:ADGRL1|ENSMFAG00000002180:ADGRL1:-:transcript:protein_coding:ADGRL1|ENSMFAG00000002180:ADGRL1:-:transcript:protein_coding:ADGRL1|ENSMFAG00000037336:ENSMFAG00000037336:+:FLANKING5000:protein_coding:.|ENSMFAG00000002180:ADGRL1:-:CDS:protein_coding:ADGRL1|ENSMFAG00000002180:ADGRL1:-:exon:prot…	cg00037314 (I, LPHN1)
cg00037441	4(-):20886816-20886817	CpG_island	RFX6:0:inside	ENSMFAG00000000913:RFX6:+:five_prime_utr:protein_coding:RFX6|ENSMFAG00000000913:RFX6:+:exon:protein_coding:RFX6|ENSMFAG00000000913:RFX6:+:gene:protein_coding:RFX6|ENSMFAG00000000913:RFX6:+:transcript:protein_coding:RFX6|ENSMFAG00000000913:RFX6:+:five_prime_utr:protein_coding:RFX6|ENSMFAG00000000913:RFX6:+:exon:protein_coding:RFX6|ENSMFAG00000000913:RFX6:+:transcript:protein_coding:RFX6	cg00037441 (II, RFX6)
cg00037671	10(+):58383945-58383946	---	ENSMFAG00000033374:30810:upstream	---	cg00037671 (II)
cg00037681	11(-):45908834-45908835	---	ENSMFAG00000030122:91409:upstream	---	cg00037681 (II, FAM113B;LOC100233209)
cg00037763	18(+):37175784-37175785	---	SETBP1:0:inside	ENSMFAG00000035622:SETBP1:-:gene:protein_coding:SETBP1|ENSMFAG00000035622:SETBP1:-:transcript:protein_coding:SETBP1|ENSMFAG00000035622:SETBP1:-:CDS:protein_coding:SETBP1|ENSMFAG00000035622:SETBP1:-:exon:protein_coding:SETBP1	cg00037763 (II, SETBP1)
cg00037806	3(-):123659889-123659890	---	RF00272:46706:downstream	---	cg00037806 (II)
cg00037952	9(-):101801225-101801226	---	WBP1L:0:inside	ENSMFAG00000042677:WBP1L:+:gene:protein_coding:WBP1L|ENSMFAG00000042677:WBP1L:+:transcript:protein_coding:WBP1L|ENSMFAG00000042677:WBP1L:+:five_prime_utr:protein_coding:WBP1L|ENSMFAG00000042677:WBP1L:+:exon:protein_coding:WBP1L|ENSMFAG00000042677:WBP1L:+:transcript:protein_coding:WBP1L	cg00037952 (II, C10orf26)
cg00038038	1(+):34494382-34494383	---	PAPPA2:597:upstream	ENSMFAG00000040580:PAPPA2:+:FLANKING5000:protein_coding:PAPPA2	cg00038038 (II, PAPPA2)
cg00038167	19(-):7854751-7854752	CpG_shore	MCOLN1:0:inside	ENSMFAG00000001725:MCOLN1:+:gene:protein_coding:.|ENSMFAG00000001725:MCOLN1:+:transcript:protein_coding:.|ENSMFAG00000001725:MCOLN1:+:CDS:protein_coding:.|ENSMFAG00000001725:MCOLN1:+:exon:protein_coding:.|ENSMFAG00000001000:PNPLA6:+:FLANKING5000:protein_coding:PNPLA6	cg00038167 (II, PNPLA6;MCOLN1)
cg00038193	11(+):127283814-127283815	---	PITPNM2:0:inside	ENSMFAG00000003988:PITPNM2:-:gene:protein_coding:PITPNM2|ENSMFAG00000003988:PITPNM2:-:transcript:protein_coding:PITPNM2|ENSMFAG00000003988:PITPNM2:-:transcript:protein_coding:PITPNM2|ENSMFAG00000003988:PITPNM2:-:CDS:protein_coding:PITPNM2|ENSMFAG00000003988:PITPNM2:-:exon:protein_coding:PITPNM2	cg00038193 (II, PITPNM2)
cg00038239	16(-):55762158-55762159	CpG_shore	TMEM101:0:inside	ENSMFAG00000033737:NAGS:+:FLANKING5000:protein_coding:NAGS|ENSMFAG00000033408:TMEM101:-:gene:protein_coding:TMEM101|ENSMFAG00000033408:TMEM101:-:transcript:protein_coding:TMEM101|ENSMFAG00000033408:TMEM101:-:transcript:protein_coding:TMEM101|ENSMFAG00000033408:TMEM101:-:CDS:protein_coding:TMEM101|ENSMFAG00000033408:TMEM101:-:exon:protein_coding:TMEM101|ENSMFAG00000033408:TMEM101:-:CDS:protein_cod…	cg00038239 (I, TMEM101)
cg00038376	6(-):76134822-76134823	CpG_shore	TBCA:92495:upstream	---	cg00038376 (II)
cg00038623	15(+):73801081-73801082	---	INSL4:471:upstream	ENSMFAG00000042244:INSL4:-:FLANKING5000:protein_coding:INSL4	cg00038623 (II, INSL4)
cg00038736	19(-):38835347-38835348	CpG_shore	GGN:0:inside	ENSMFAG00000032204:PSMD8:+:FLANKING5000:protein_coding:PSMD8|ENSMFAG00000044120:GGN:-:gene:protein_coding:GGN|ENSMFAG00000044120:GGN:-:transcript:protein_coding:GGN|ENSMFAG00000044120:GGN:-:CDS:protein_coding:GGN|ENSMFAG00000044120:GGN:-:exon:protein_coding:GGN|ENSMFAG00000031637:SPRED3:+:FLANKING5000:protein_coding:SPRED3	cg00038736 (I, GGN)
cg00038877	1(-):85843396-85843397	---	COQ8A:0:inside	ENSMFAG00000045043:COQ8A:+:gene:protein_coding:COQ8A|ENSMFAG00000045043:COQ8A:+:transcript:protein_coding:COQ8A|ENSMFAG00000045043:COQ8A:+:CDS:protein_coding:COQ8A|ENSMFAG00000045043:COQ8A:+:exon:protein_coding:COQ8A	cg00038877 (II, CABC1)
cg00039129	4(-):5219836-5219837	---	PDE10A:0:inside	ENSMFAG00000046132:PDE10A:+:transcript:protein_coding:PDE10A|ENSMFAG00000046132:PDE10A:+:gene:protein_coding:PDE10A	cg00039129 (II)
cg00039177	4(-):137349178-137349179	CpG_shelf	CUTA:0:inside	ENSMFAG00000041047:SYNGAP1:-:FLANKING5000:protein_coding:SYNGAP1|ENSMFAG00000044039:CUTA:+:gene:protein_coding:CUTA|ENSMFAG00000044039:CUTA:+:transcript:protein_coding:CUTA|ENSMFAG00000044039:CUTA:+:transcript:protein_coding:CUTA|ENSMFAG00000040302:PHF1:-:FLANKING5000:protein_coding:PHF1	cg00039177 (I, CUTA)
cg00039180	15(-):18039163-18039164	CpG_shore	BRINP1:0:inside	ENSMFAG00000003931:BRINP1:+:gene:protein_coding:BRINP1|ENSMFAG00000003931:BRINP1:+:transcript:protein_coding:BRINP1|ENSMFAG00000003931:BRINP1:+:transcript:protein_coding:BRINP1	cg00039180 (II, BRINP1)
cg00039279	16(-):72120878-72120879	CpG_shore	FDXR:0:inside	ENSMFAG00000045117:FDXR:-:transcript:protein_coding:FDXR|ENSMFAG00000045117:FDXR:-:gene:protein_coding:FDXR|ENSMFAG00000045117:FDXR:-:transcript:protein_coding:FDXR|ENSMFAG00000045117:FDXR:-:transcript:protein_coding:FDXR	cg00039279 (II, FDXR)
cg00039326	1(+):191704629-191704630	CpG_shore	TRAPPC3:744:upstream	ENSMFAG00000038169:TRAPPC3:+:FLANKING5000:protein_coding:TRAPPC3	cg00039326 (II, TRAPPC3)
cg00039328	X(-):98878015-98878016	---	RF00026:46310:downstream	---	cg00039328 (II)
cg00039478	20(+):2377179-2377180	---	ABCA3:0:inside	ENSMFAG00000033360:ABCA3:-:gene:protein_coding:ABCA3|ENSMFAG00000033360:ABCA3:-:transcript:protein_coding:ABCA3|ENSMFAG00000033360:ABCA3:-:transcript:protein_coding:ABCA3|ENSMFAG00000033360:ABCA3:-:CDS:protein_coding:ABCA3|ENSMFAG00000033360:ABCA3:-:exon:protein_coding:ABCA3	cg00039478 (II, ABCA3)
cg00039845	7(+):140792560-140792561	---	IFT43:0:inside	ENSMFAG00000033645:IFT43:+:gene:protein_coding:IFT43|ENSMFAG00000033645:IFT43:+:transcript:protein_coding:IFT43|ENSMFAG00000033645:IFT43:+:transcript:protein_coding:IFT43	cg00039845 (II, IFT43)
cg00040288	13(-):109618882-109618883	---	PXDN:14395:downstream	---	cg00040288 (II)
cg00040380	1(-):97874002-97874003	CpG_shore	ENSMFAG00000036388:87:upstream	ENSMFAG00000036694:NUP210L:+:FLANKING5000:protein_coding:NUP210L|ENSMFAG00000036388:ENSMFAG00000036388:-:FLANKING5000:protein_coding:.	cg00040380 (II, RPS27)
cg00040393	13(-):71995536-71995537	CpG_shore	GALM:0:inside	ENSMFAG00000041315:GALM:-:gene:protein_coding:GALM|ENSMFAG00000041315:GALM:-:transcript:protein_coding:GALM|ENSMFAG00000041315:GALM:-:transcript:protein_coding:GALM	cg00040393 (II, GALM)
cg00040427	19(+):14270850-14270851	CpG_island	PODNL1:0:inside	ENSMFAG00000043969:CC2D1A:+:FLANKING5000:protein_coding:CC2D1A|ENSMFAG00000043295:PODNL1:-:CDS:protein_coding:PODNL1|ENSMFAG00000043295:PODNL1:-:exon:protein_coding:PODNL1|ENSMFAG00000043295:PODNL1:-:transcript:protein_coding:PODNL1|ENSMFAG00000043295:PODNL1:-:transcript:protein_coding:PODNL1|ENSMFAG00000043295:PODNL1:-:gene:protein_coding:PODNL1|ENSMFAG00000043295:PODNL1:-:transcript:protein_cod…	cg00040427 (II, PODNL1)
cg00040588	1(-):227064991-227064992	CpG_shelf	MXRA8:0:inside	ENSMFAG00000002897:MXRA8:+:transcript:protein_coding:MXRA8|ENSMFAG00000002897:MXRA8:+:gene:protein_coding:MXRA8|ENSMFAG00000002897:MXRA8:+:transcript:protein_coding:MXRA8|ENSMFAG00000002897:MXRA8:+:transcript:protein_coding:MXRA8|ENSMFAG00000002897:MXRA8:+:CDS:protein_coding:MXRA8|ENSMFAG00000002897:MXRA8:+:exon:protein_coding:MXRA8|ENSMFAG00000035538:DVL1:+:FLANKING5000:protein_coding:DVL1	cg00040588 (II, MXRA8)
cg00040592	6(+):145187826-145187827	CpG_shore	SH3RF2:0:inside	ENSMFAG00000042350:SH3RF2:+:gene:protein_coding:SH3RF2|ENSMFAG00000042350:SH3RF2:+:transcript:protein_coding:SH3RF2|ENSMFAG00000042350:SH3RF2:+:five_prime_utr:protein_coding:SH3RF2|ENSMFAG00000042350:SH3RF2:+:exon:protein_coding:SH3RF2	cg00040592 (II, SH3RF2)
cg00040663	12(-):50447213-50447214	---	SLC4A10:0:inside	ENSMFAG00000034426:SLC4A10:+:transcript:protein_coding:SLC4A10|ENSMFAG00000034426:SLC4A10:+:transcript:protein_coding:SLC4A10|ENSMFAG00000034426:SLC4A10:+:gene:protein_coding:SLC4A10|ENSMFAG00000034426:SLC4A10:+:transcript:protein_coding:SLC4A10	cg00040663 (II, SLC4A10)
cg00040708	2(+):105044179-105044180	CpG_shore	INKA1:1215:upstream	ENSMFAG00000002516:ENSMFAG00000002516:-:FLANKING5000:protein_coding:.|ENSMFAG00000036646:INKA1:+:FLANKING5000:protein_coding:.|ENSMFAG00000043227:UBA7:-:FLANKING5000:protein_coding:UBA7|ENSMFAG00000020318:ENSMFAG00000020318:-:FLANKING5000:miRNA:.	cg00040708 (II, CDH29)
cg00040923	X(-):98691118-98691119	---	ARMCX1:1033:upstream	ENSMFAG00000025048:ARMCX1:+:FLANKING5000:protein_coding:.	cg00040923 (II, ARMCX1)
cg00041368	18(+):65056404-65056405	CpG_shore	DLGAP1:0:inside	ENSMFAG00000031490:DLGAP1:-:gene:protein_coding:DLGAP1|ENSMFAG00000031490:DLGAP1:-:transcript:protein_coding:DLGAP1|ENSMFAG00000031490:DLGAP1:-:transcript:protein_coding:DLGAP1|ENSMFAG00000031490:DLGAP1:-:CDS:protein_coding:DLGAP1|ENSMFAG00000031490:DLGAP1:-:exon:protein_coding:DLGAP1	cg00041368 (II, DLGAP1)
cg00041401	1(-):112894691-112894692	CpG_shelf	PTPN22:0:inside	ENSMFAG00000041733:PTPN22:+:five_prime_utr:protein_coding:PTPN22|ENSMFAG00000041733:PTPN22:+:exon:protein_coding:PTPN22|ENSMFAG00000041733:PTPN22:+:gene:protein_coding:PTPN22|ENSMFAG00000041733:PTPN22:+:transcript:protein_coding:PTPN22|ENSMFAG00000041733:PTPN22:+:five_prime_utr:protein_coding:PTPN22|ENSMFAG00000041733:PTPN22:+:exon:protein_coding:PTPN22|ENSMFAG00000041733:PTPN22:+:transcript:prot…	cg00041401 (II, PTPN22)
cg00041641	1(+):100965554-100965555	---	CDC42SE1,C1orf56:0:inside	ENSMFAG00000036337:CDC42SE1:+:gene:protein_coding:CDC42SE1|ENSMFAG00000036337:CDC42SE1:+:transcript:protein_coding:CDC42SE1|ENSMFAG00000036337:CDC42SE1:+:exon:protein_coding:CDC42SE1|ENSMFAG00000036337:CDC42SE1:+:three_prime_utr:protein_coding:CDC42SE1|ENSMFAG00000000768:C1orf56:-:transcript:protein_coding:C1orf56|ENSMFAG00000000768:C1orf56:-:gene:protein_coding:C1orf56|ENSMFAG00000027537:BNIPL:-…	cg00041641 (II, CDC42SE1)
cg00041666	4(+):58580490-58580491	---	SYNE1:0:inside	ENSMFAG00000037479:SYNE1:-:gene:protein_coding:SYNE1|ENSMFAG00000037479:SYNE1:-:transcript:protein_coding:SYNE1|ENSMFAG00000037479:SYNE1:-:transcript:protein_coding:SYNE1|ENSMFAG00000037479:SYNE1:-:transcript:protein_coding:SYNE1|ENSMFAG00000037479:SYNE1:-:CDS:protein_coding:SYNE1|ENSMFAG00000037479:SYNE1:-:exon:protein_coding:SYNE1	cg00041666 (II, SYNE1)
cg00041829	13(-):103296054-103296055	---	ENSMFAG00000007852:140665:upstream	---	cg00041829 (II)
cg00041901	4(-):13290037-13290038	CpG_island	CD164:0:inside	ENSMFAG00000033671:CD164:-:gene:protein_coding:CD164|ENSMFAG00000033671:CD164:-:transcript:protein_coding:CD164|ENSMFAG00000033671:CD164:-:exon:protein_coding:CD164|ENSMFAG00000033671:CD164:-:five_prime_utr:protein_coding:CD164	cg00041901 (II, CD164)
cg00041995	18(+):73610764-73610765	---	CEP76:0:inside	ENSMFAG00000045482:CEP76:-:gene:protein_coding:CEP76|ENSMFAG00000045482:CEP76:-:transcript:protein_coding:CEP76|ENSMFAG00000045482:CEP76:-:transcript:protein_coding:CEP76|ENSMFAG00000045482:CEP76:-:CDS:protein_coding:CEP76|ENSMFAG00000045482:CEP76:-:exon:protein_coding:CEP76	cg00041995 (II, PSMG2;CEP76)
cg00042156	9(+):37687541-37687542	CpG_shore	ENSMFAG00000017496:1692:upstream	ENSMFAG00000017496:ENSMFAG00000017496:-:FLANKING5000:protein_coding:.	cg00042156 (II, LOC84856)
cg00042186	13(+):62855908-62855909	CpG_island	KCNK12:0:inside	ENSMFAG00000019146:KCNK12:+:gene:protein_coding:KCNK12|ENSMFAG00000019146:KCNK12:+:transcript:protein_coding:KCNK12|ENSMFAG00000019146:KCNK12:+:CDS:protein_coding:KCNK12|ENSMFAG00000019146:KCNK12:+:exon:protein_coding:KCNK12	cg00042186 (II, KCNK12)
cg00042205	9(+):127300428-127300429	---	CLRN3:28346:upstream	---	cg00042205 (II, PTPRE)
cg00042252	13(+):85037262-85037263	---	ASXL2:0:inside	ENSMFAG00000039252:ASXL2:+:gene:protein_coding:ASXL2|ENSMFAG00000039252:ASXL2:+:transcript:protein_coding:ASXL2|ENSMFAG00000039252:ASXL2:+:transcript:protein_coding:ASXL2|ENSMFAG00000012316:RF00026:-:FLANKING5000:snRNA:.	cg00042252 (II, ASXL2)
cg00042325	3(-):183044560-183044561	CpG_shelf	ENSMFAG00000044888:44:upstream	ENSMFAG00000044888:ENSMFAG00000044888:+:FLANKING5000:protein_coding:.	cg00042325 (II, LOC728743)
cg00042409	2(+):158751181-158751182	CpG_shore	ENSMFAG00000029407:6660:upstream	---	cg00042409 (II, CCDC52)
cg00042489	1(+):85753017-85753018	---	PSEN2:0:inside	ENSMFAG00000000107:PSEN2:+:gene:protein_coding:PSEN2|ENSMFAG00000000107:PSEN2:+:transcript:protein_coding:PSEN2|ENSMFAG00000000107:PSEN2:+:transcript:protein_coding:PSEN2|ENSMFAG00000000107:PSEN2:+:transcript:protein_coding:PSEN2|ENSMFAG00000000107:PSEN2:+:transcript:protein_coding:PSEN2	cg00042489 (II, PSEN2)
cg00042882	3(+):45463182-45463183	CpG_shelf	AP1S1:3975:upstream	ENSMFAG00000030473:AP1S1:+:FLANKING5000:protein_coding:AP1S1	cg00042882 (II, AP1S1)
cg00042902	X(+):98561376-98561377	CpG_shore	GLA:308:upstream	ENSMFAG00000032541:GLA:-:FLANKING5000:protein_coding:GLA|ENSMFAG00000042514:ENSMFAG00000042514:+:FLANKING5000:protein_coding:.	cg00042902 (II, RPL36A-HNRNPH2;HNRNPH2;GLA)
cg00043005	19(+):2096069-2096070	CpG_shelf	DOT1L:0:inside	ENSMFAG00000039276:DOT1L:+:gene:protein_coding:DOT1L|ENSMFAG00000039276:DOT1L:+:transcript:protein_coding:DOT1L	cg00043005 (II, DOT1L)
cg00043069	7(-):46132791-46132792	---	ITGA11:0:inside	ENSMFAG00000001090:ITGA11:-:gene:protein_coding:ITGA11|ENSMFAG00000001090:ITGA11:-:transcript:protein_coding:ITGA11	cg00043069 (II, ITGA11)
cg00043080	19(+):40825920-40825921	CpG_shore	C19orf47:0:inside	ENSMFAG00000028924:C19orf47:-:gene:protein_coding:C19orf47|ENSMFAG00000028924:C19orf47:-:transcript:protein_coding:C19orf47|ENSMFAG00000013729:RF00019:+:FLANKING5000:misc_RNA:.|ENSMFAG00000031315:PLD3:+:FLANKING5000:protein_coding:PLD3	cg00043080 (II, PLD3;C19orf47)
cg00043095	12(+):112170580-112170581	CpG_island	SGPP2:0:inside	ENSMFAG00000032165:SGPP2:+:five_prime_utr:protein_coding:SGPP2|ENSMFAG00000032165:SGPP2:+:exon:protein_coding:SGPP2|ENSMFAG00000032165:SGPP2:+:gene:protein_coding:SGPP2|ENSMFAG00000032165:SGPP2:+:transcript:protein_coding:SGPP2	cg00043095 (I, SGPP2)
cg00043371	16(+):70387866-70387867	CpG_island	ENSMFAG00000018901:329:upstream	ENSMFAG00000018901:ENSMFAG00000018901:+:FLANKING5000:protein_coding:.	cg00043371 (I, COG1)
cg00043379	14(+):4925488-4925489	CpG_shelf	FGF3:3096:upstream	ENSMFAG00000036070:FGF3:+:FLANKING5000:protein_coding:FGF3	cg00043379 (II, FGF3)
cg00043430	15(-):37849707-37849708	CpG_shore	STX17:752:upstream	ENSMFAG00000042208:STX17:-:FLANKING5000:protein_coding:STX17	cg00043430 (II, STX17;STX17-AS1)
cg00043510	1(+):13818546-13818547	CpG_shore	LYST:12562:downstream	---	cg00043510 (II, GNG4)
cg00043599	1(+):182724696-182724697	CpG_shelf	BTBD19:0:inside	ENSMFAG00000033183:BTBD19:-:gene:protein_coding:BTBD19|ENSMFAG00000033183:BTBD19:-:transcript:protein_coding:BTBD19|ENSMFAG00000033183:BTBD19:-:transcript:protein_coding:BTBD19|ENSMFAG00000039359:PLK3:-:FLANKING5000:protein_coding:PLK3	cg00043599 (II, BTBD19)
cg00043788	10(+):37265028-37265029	CpG_island	VSX1:0:inside	ENSMFAG00000043885:VSX1:+:five_prime_utr:protein_coding:VSX1|ENSMFAG00000043885:VSX1:+:exon:protein_coding:VSX1|ENSMFAG00000043885:VSX1:+:transcript:protein_coding:VSX1|ENSMFAG00000043885:VSX1:+:gene:protein_coding:VSX1|ENSMFAG00000043885:VSX1:+:transcript:protein_coding:VSX1	cg00043788 (II, VSX1)
cg00043905	18(-):17731736-17731737	---	ENSMFAG00000036290:28955:downstream	---	cg00043905 (II)
cg00044095	16(-):58257971-58257972	CpG_island	ENSMFAG00000003384:0:inside	ENSMFAG00000003384:ENSMFAG00000003384:+:exon:protein_coding:.|ENSMFAG00000003384:ENSMFAG00000003384:+:five_prime_utr:protein_coding:.|ENSMFAG00000003384:ENSMFAG00000003384:+:gene:protein_coding:.|ENSMFAG00000003384:ENSMFAG00000003384:+:transcript:protein_coding:.|ENSMFAG00000003384:ENSMFAG00000003384:+:exon:protein_coding:.|ENSMFAG00000003384:ENSMFAG00000003384:+:five_prime_utr:protein_coding:.|E…	cg00044095 (I, MAPT-IT1;MAPT;MAPT-AS1)
cg00044107	4(+):98919400-98919401	---	COL12A1:0:inside	ENSMFAG00000034460:COL12A1:+:gene:protein_coding:COL12A1|ENSMFAG00000034460:COL12A1:+:transcript:protein_coding:COL12A1|ENSMFAG00000034460:COL12A1:+:exon:protein_coding:COL12A1|ENSMFAG00000034460:COL12A1:+:three_prime_utr:protein_coding:COL12A1	cg00044107 (II, COL12A1)
cg00044170	11(+):3056225-3056226	CpG_island	RHNO1:4:upstream	ENSMFAG00000030561:FOXM1:-:FLANKING5000:protein_coding:FOXM1|ENSMFAG00000037722:RHNO1:+:FLANKING5000:protein_coding:.	cg00044170 (I, FOXM1;C12orf32)
cg00044245	4(+):80472612-80472613	CpG_shore	EPHA7:0:inside	ENSMFAG00000033589:EPHA7:+:transcript:protein_coding:EPHA7|ENSMFAG00000033589:EPHA7:+:gene:protein_coding:EPHA7|ENSMFAG00000033589:EPHA7:+:transcript:protein_coding:EPHA7	cg00044245 (II, EPHA7)
cg00044249	7(-):70535572-70535573	CpG_shore	SEMA4B:0:inside	ENSMFAG00000034089:SEMA4B:+:gene:protein_coding:SEMA4B|ENSMFAG00000034089:SEMA4B:+:transcript:protein_coding:SEMA4B|ENSMFAG00000034089:SEMA4B:+:CDS:protein_coding:SEMA4B|ENSMFAG00000034089:SEMA4B:+:exon:protein_coding:SEMA4B	cg00044249 (II, SEMA4B)
cg00044289	11(+):124517240-124517241	CpG_shelf	POP5:388:upstream	ENSMFAG00000041159:RNF10:+:FLANKING5000:protein_coding:RNF10|ENSMFAG00000045933:POP5:-:FLANKING5000:protein_coding:POP5	cg00044289 (II, POP5)
cg00044372	20(-):73363037-73363038	---	KIAA0513:0:inside	ENSMFAG00000024723:KIAA0513:+:gene:protein_coding:KIAA0513|ENSMFAG00000024723:KIAA0513:+:transcript:protein_coding:KIAA0513	cg00044372 (II, KIAA0513)
cg00044430	20(+):60910135-60910136	CpG_island	PHLPP2:5694:upstream	---	cg00044430 (I, PHLPP2)
cg00044463	1(-):42002503-42002504	CpG_shore	COLGALT2:24:upstream	ENSMFAG00000000787:COLGALT2:-:FLANKING5000:protein_coding:COLGALT2	cg00044463 (I, GLT25D2)
cg00044497	18(-):11315163-11315164	---	CCDC102B:15364:upstream	---	cg00044497 (II, CCDC102B)
cg00044505	8(-):48558690-48558691	CpG_shelf	CEBPD:792:downstream	ENSMFAG00000043945:SPIDR:+:FLANKING5000:protein_coding:SPIDR|ENSMFAG00000008892:CEBPD:-:FLANKING5000:protein_coding:CEBPD	cg00044505 (II)
cg00044950	4(+):138969277-138969278	---	EHMT2:0:inside	ENSMFAG00000032125:EHMT2:+:transcript:protein_coding:EHMT2|ENSMFAG00000032125:EHMT2:+:gene:protein_coding:EHMT2|ENSMFAG00000032125:EHMT2:+:transcript:protein_coding:EHMT2|ENSMFAG00000032125:EHMT2:+:transcript:protein_coding:EHMT2|ENSMFAG00000032125:EHMT2:+:transcript:protein_coding:EHMT2|ENSMFAG00000032125:EHMT2:+:CDS:protein_coding:EHMT2|ENSMFAG00000032125:EHMT2:+:exon:protein_coding:EHMT2	cg00044950 (I, EHMT2)
cg00045114	1(-):30683932-30683933	---	FASLG:37605:downstream	---	cg00045114 (II)
cg00045118	8(+):93223657-93223658	---	RUNX1T1:0:inside	ENSMFAG00000032522:RUNX1T1:-:transcript:protein_coding:RUNX1T1|ENSMFAG00000032522:RUNX1T1:-:transcript:protein_coding:RUNX1T1|ENSMFAG00000032522:RUNX1T1:-:gene:protein_coding:RUNX1T1|ENSMFAG00000032522:RUNX1T1:-:transcript:protein_coding:RUNX1T1|ENSMFAG00000026940:ENSMFAG00000026940:-:FLANKING5000:protein_coding:.	cg00045118 (II, RUNX1T1)
cg00045248	7(+):87966922-87966923	CpG_shelf	IPO4:0:inside	ENSMFAG00000000743:IPO4:-:gene:protein_coding:IPO4|ENSMFAG00000000743:IPO4:-:transcript:protein_coding:IPO4|ENSMFAG00000000743:IPO4:-:transcript:protein_coding:IPO4|ENSMFAG00000000743:IPO4:-:transcript:protein_coding:IPO4|ENSMFAG00000000743:IPO4:-:transcript:protein_coding:IPO4|ENSMFAG00000000743:IPO4:-:CDS:protein_coding:IPO4|ENSMFAG00000000743:IPO4:-:exon:protein_coding:IPO4|ENSMFAG00000003053:…	cg00045248 (II, IPO4)
cg00045275	1(+):184755264-184755265	CpG_shore	SLC2A1:1866:downstream	ENSMFAG00000031833:SLC2A1:+:FLANKING5000:protein_coding:SLC2A1	cg00045275 (II)
cg00045439	5(+):105754939-105754940	---	TBCK:652:upstream	ENSMFAG00000034054:TBCK:-:FLANKING5000:protein_coding:TBCK	cg00045439 (II, AIMP1;TBCK)
cg00045607	1(+):90582702-90582703	---	PVRL4:0:inside	ENSMFAG00000037387:PVRL4:+:gene:protein_coding:.|ENSMFAG00000037387:PVRL4:+:transcript:protein_coding:.|ENSMFAG00000037387:PVRL4:+:exon:protein_coding:.|ENSMFAG00000037387:PVRL4:+:three_prime_utr:protein_coding:.|ENSMFAG00000000715:ARHGAP30:+:FLANKING5000:protein_coding:ARHGAP30	cg00045607 (II, ARHGAP30)
cg00045753	15(+):16426213-16426214	CpG_shore	PHF19:0:inside	ENSMFAG00000033849:PHF19:+:transcript:protein_coding:PHF19|ENSMFAG00000033849:PHF19:+:gene:protein_coding:PHF19|ENSMFAG00000033849:PHF19:+:transcript:protein_coding:PHF19	cg00045753 (II, PHF19)
cg00045763	6(-):110481951-110481952	CpG_island	NREP:0:inside	ENSMFAG00000022681:NREP:-:gene:protein_coding:NREP|ENSMFAG00000022681:NREP:-:transcript:protein_coding:NREP|ENSMFAG00000022681:NREP:-:transcript:protein_coding:NREP	cg00045763 (II, NREP)
cg00045787	20(-):57575173-57575174	---	SNTB2:0:inside	ENSMFAG00000044911:SNTB2:+:gene:protein_coding:.|ENSMFAG00000044911:SNTB2:+:transcript:protein_coding:.|ENSMFAG00000044911:SNTB2:+:transcript:protein_coding:.|ENSMFAG00000044911:SNTB2:+:CDS:protein_coding:.|ENSMFAG00000044911:SNTB2:+:exon:protein_coding:.	cg00045787 (II, SNTB2)
cg00046073	4(+):155380906-155380907	---	JARID2:0:inside	ENSMFAG00000036879:JARID2:-:gene:protein_coding:JARID2|ENSMFAG00000036879:JARID2:-:transcript:protein_coding:JARID2|ENSMFAG00000036879:JARID2:-:transcript:protein_coding:JARID2|ENSMFAG00000036879:JARID2:-:transcript:protein_coding:JARID2	cg00046073 (II, JARID2)
cg00046423	10(-):81231907-81231908	---	KCNB1:0:inside	ENSMFAG00000003724:KCNB1:-:gene:protein_coding:KCNB1|ENSMFAG00000003724:KCNB1:-:transcript:protein_coding:KCNB1	cg00046423 (II, KCNB1)
cg00046539	1(-):221883631-221883632	---	PLEKHG5:0:inside	ENSMFAG00000004055:PLEKHG5:+:transcript:protein_coding:PLEKHG5|ENSMFAG00000004055:PLEKHG5:+:gene:protein_coding:PLEKHG5|ENSMFAG00000004055:PLEKHG5:+:transcript:protein_coding:PLEKHG5|ENSMFAG00000004055:PLEKHG5:+:transcript:protein_coding:PLEKHG5|ENSMFAG00000004055:PLEKHG5:+:transcript:protein_coding:PLEKHG5|ENSMFAG00000004055:PLEKHG5:+:transcript:protein_coding:PLEKHG5	cg00046539 (II, PLEKHG5)
cg00046726	6(+):61911876-61911877	---	KIF2A:0:inside	ENSMFAG00000001362:KIF2A:+:transcript:protein_coding:KIF2A|ENSMFAG00000001362:KIF2A:+:gene:protein_coding:KIF2A|ENSMFAG00000001362:KIF2A:+:transcript:protein_coding:KIF2A|ENSMFAG00000001362:KIF2A:+:transcript:protein_coding:KIF2A	cg00046726 (II, KIF2A)
cg00046877	10(-):31752544-31752545	CpG_shore	SEPT5:0:inside	ENSMFAG00000038117:SEPT5:-:gene:protein_coding:SEPT5|ENSMFAG00000038117:SEPT5:-:transcript:protein_coding:SEPT5|ENSMFAG00000038117:SEPT5:-:transcript:protein_coding:SEPT5|ENSMFAG00000038117:SEPT5:-:transcript:protein_coding:SEPT5	cg00046877 (II, SEPT5)
cg00046913	20(-):1881458-1881459	CpG_island	HAGH:18:upstream	ENSMFAG00000004030:HAGH:-:FLANKING5000:protein_coding:.|ENSMFAG00000037024:FAHD1:+:FLANKING5000:protein_coding:FAHD1	cg00046913 (I, HAGH;FAHD1)
cg00047030	12(-):60484311-60484312	---	CYBRD1:0:inside	ENSMFAG00000032778:CYBRD1:+:gene:protein_coding:CYBRD1|ENSMFAG00000032778:CYBRD1:+:transcript:protein_coding:CYBRD1|ENSMFAG00000032778:CYBRD1:+:exon:protein_coding:CYBRD1|ENSMFAG00000032778:CYBRD1:+:three_prime_utr:protein_coding:CYBRD1	cg00047030 (II, CYBRD1)
cg00047052	5(+):188110784-188110785	CpG_shore	RF00066:50279:downstream	---	cg00047052 (II)
cg00047117	9(+):22043745-22043746	CpG_shore	MLLT10:6565:upstream	---	cg00047117 (II)
cg00047443	14(-):119190554-119190555	---	CLMP:13746:upstream	---	cg00047443 (II)
cg00047469	15(-):24166640-24166641	CpG_island	POLE3:0:inside	ENSMFAG00000032550:C15H9orf43:-:FLANKING5000:protein_coding:.|ENSMFAG00000030385:POLE3:+:exon:protein_coding:.|ENSMFAG00000030385:POLE3:+:gene:protein_coding:.|ENSMFAG00000030385:POLE3:+:transcript:protein_coding:.|ENSMFAG00000030385:POLE3:+:CDS:protein_coding:.	cg00047469 (II, POLE3;C9orf43)
cg00048436	6(-):33419924-33419925	CpG_shore	NPR3:106:upstream	ENSMFAG00000043552:NPR3:+:FLANKING5000:protein_coding:NPR3	cg00048436 (II)
cg00048458	19(+):39008901-39008902	---	RYR1:0:inside	ENSMFAG00000036432:RYR1:+:gene:protein_coding:RYR1|ENSMFAG00000036432:RYR1:+:transcript:protein_coding:RYR1	cg00048458 (II, RYR1)
cg00048697	5(-):78887699-78887700	---	PDCL2:819:upstream	ENSMFAG00000026358:ENSMFAG00000026358:+:FLANKING5000:protein_coding:.|ENSMFAG00000001261:PDCL2:+:FLANKING5000:protein_coding:PDCL2	cg00048697 (II, PDCL2)
cg00048746	16(-):56709370-56709371	CpG_island	EFTUD2:108:upstream	ENSMFAG00000042655:EFTUD2:-:FLANKING5000:protein_coding:EFTUD2|ENSMFAG00000001556:CCDC103:+:FLANKING5000:protein_coding:CCDC103|ENSMFAG00000042945:GFAP:-:FLANKING5000:protein_coding:GFAP|ENSMFAG00000006235:FAM187A:+:FLANKING5000:protein_coding:FAM187A	cg00048746 (II, CCDC103;EFTUD2)
cg00048832	6(-):161323614-161323615	---	GABRA1:568:upstream	ENSMFAG00000045791:GABRA1:+:FLANKING5000:protein_coding:.	cg00048832 (I, GABRA1)
cg00049047	6(+):38318524-38318525	CpG_island	GDNF:1857:upstream	ENSMFAG00000031249:GDNF:-:FLANKING5000:protein_coding:GDNF	cg00049047 (II, GDNF)
cg00049440	15(+):81156065-81156066	CpG_shore	KLF9:0:inside	ENSMFAG00000035395:KLF9:-:gene:protein_coding:.|ENSMFAG00000035395:KLF9:-:transcript:protein_coding:.	cg00049440 (II, KLF9)
cg00049545	18(-):16737082-16737083	---	SERPINB13:0:inside	ENSMFAG00000044819:SERPINB13:-:gene:protein_coding:SERPINB13|ENSMFAG00000044819:SERPINB13:-:transcript:protein_coding:SERPINB13	cg00049545 (II, SERPINB13)
cg00049709	1(-):225340631-225340632	CpG_shore	PRDM16:0:inside	ENSMFAG00000036508:PRDM16:-:gene:protein_coding:PRDM16|ENSMFAG00000036508:PRDM16:-:transcript:protein_coding:PRDM16|ENSMFAG00000036508:PRDM16:-:transcript:protein_coding:PRDM16	cg00049709 (II, PRDM16)
cg00049718	1(+):111994517-111994518	CpG_shore	CSDE1:0:inside	ENSMFAG00000003674:CSDE1:+:exon:protein_coding:CSDE1|ENSMFAG00000003674:CSDE1:+:five_prime_utr:protein_coding:CSDE1|ENSMFAG00000003674:CSDE1:+:gene:protein_coding:CSDE1|ENSMFAG00000003674:CSDE1:+:transcript:protein_coding:CSDE1	cg00049718 (I, CSDE1)
cg00049868	13(+):99876764-99876765	---	C2orf50:26770:upstream	---	cg00049868 (I)
cg00049973	16(-):47374332-47374333	CpG_shelf	APPBP2:1:upstream	ENSMFAG00000031643:APPBP2:+:FLANKING5000:protein_coding:APPBP2	cg00049973 (I, APPBP2)
cg00050271	20(-):69976720-69976721	---	CMIP:0:inside	ENSMFAG00000035465:CMIP:+:gene:protein_coding:CMIP|ENSMFAG00000035465:CMIP:+:transcript:protein_coding:CMIP|ENSMFAG00000035465:CMIP:+:transcript:protein_coding:CMIP|ENSMFAG00000035465:CMIP:+:exon:protein_coding:CMIP|ENSMFAG00000035465:CMIP:+:three_prime_utr:protein_coding:CMIP|ENSMFAG00000035465:CMIP:+:exon:protein_coding:CMIP|ENSMFAG00000035465:CMIP:+:exon:protein_coding:CMIP|ENSMFAG00000035465:…	cg00050271 (II, CMIP)
cg00050312	16(-):63510797-63510798	CpG_shore	PRKCA:0:inside	ENSMFAG00000027291:PRKCA:+:CDS:protein_coding:PRKCA|ENSMFAG00000027291:PRKCA:+:exon:protein_coding:PRKCA|ENSMFAG00000027291:PRKCA:+:gene:protein_coding:PRKCA|ENSMFAG00000027291:PRKCA:+:transcript:protein_coding:PRKCA	cg00050312 (II, PRKCA)
cg00050375	4(-):127120797-127120798	---	ABCC10:0:inside	ENSMFAG00000036554:ABCC10:-:transcript:protein_coding:ABCC10|ENSMFAG00000036554:ABCC10:-:gene:protein_coding:ABCC10|ENSMFAG00000036554:ABCC10:-:transcript:protein_coding:ABCC10|ENSMFAG00000040487:ENSMFAG00000040487:-:FLANKING5000:miRNA:.	cg00050375 (II, ABCC10)
cg00050590	18(-):16328036-16328037	CpG_island	SERPINB8:0:inside	ENSMFAG00000033271:SERPINB8:-:gene:protein_coding:SERPINB8|ENSMFAG00000033271:SERPINB8:-:transcript:protein_coding:SERPINB8	cg00050590 (I, SERPINB8)
cg00051068	10(+):51820736-51820737	CpG_island	JAG1:840:upstream	ENSMFAG00000033249:JAG1:+:FLANKING5000:protein_coding:JAG1	cg00051068 (II, JAG1)
cg00051154	12(+):126016153-126016154	CpG_shelf	GBX2:2101:upstream	ENSMFAG00000031863:GBX2:-:FLANKING5000:protein_coding:GBX2	cg00051154 (II)
cg00051179	6(-):161323680-161323681	---	GABRA1:502:upstream	ENSMFAG00000045791:GABRA1:+:FLANKING5000:protein_coding:.	cg00051179 (I, GABRA1)
cg00051443	4(-):11727090-11727091	CpG_shelf	TAGAP:30922:upstream	---	cg00051443 (II)
cg00051546	12(-):122353695-122353696	CpG_island	PRSS56:0:inside	ENSMFAG00000032418:PRSS56:+:gene:protein_coding:PRSS56|ENSMFAG00000032418:PRSS56:+:transcript:protein_coding:PRSS56|ENSMFAG00000032418:PRSS56:+:transcript:protein_coding:PRSS56|ENSMFAG00000032418:PRSS56:+:CDS:protein_coding:PRSS56|ENSMFAG00000032418:PRSS56:+:exon:protein_coding:PRSS56|ENSMFAG00000032629:CHRND:+:FLANKING5000:protein_coding:CHRND	cg00051546 (II)
cg00051590	4(-):139076267-139076268	CpG_shelf	VARS:0:inside	ENSMFAG00000001032:VARS:+:gene:protein_coding:VARS|ENSMFAG00000001032:VARS:+:transcript:protein_coding:VARS|ENSMFAG00000001032:VARS:+:CDS:protein_coding:VARS|ENSMFAG00000001032:VARS:+:exon:protein_coding:VARS	cg00051590 (II, VARS)
cg00051595	4(+):139043553-139043554	---	ENSMFAG00000000455:4283:downstream	ENSMFAG00000000455:ENSMFAG00000000455:-:FLANKING5000:protein_coding:.	cg00051595 (II)
cg00051629	3(-):78975815-78975816	---	ENSMFAG00000019378:35203:upstream	---	cg00051629 (II)
cg00051762	13(+):63314001-63314002	---	TTC7A:0:inside	ENSMFAG00000040123:TTC7A:-:transcript:protein_coding:TTC7A|ENSMFAG00000040123:TTC7A:-:gene:protein_coding:TTC7A|ENSMFAG00000040123:TTC7A:-:transcript:protein_coding:TTC7A|ENSMFAG00000040123:TTC7A:-:transcript:protein_coding:TTC7A|ENSMFAG00000040123:TTC7A:-:transcript:protein_coding:TTC7A|ENSMFAG00000040123:TTC7A:-:transcript:protein_coding:TTC7A|ENSMFAG00000040123:TTC7A:-:transcript:protein_codin…	cg00051762 (II, TTC7A)
cg00051952	X(-):151250399-151250400	CpG_shelf	EMD:2267:upstream	ENSMFAG00000045316:EMD:-:FLANKING5000:protein_coding:EMD|ENSMFAG00000035790:FLNA:+:FLANKING5000:protein_coding:FLNA	cg00051952 (II)
cg00051979	9(+):92218189-92218190	CpG_island	FRA10AC1:2245:upstream	ENSMFAG00000045302:FRA10AC1:-:FLANKING5000:protein_coding:FRA10AC1	cg00051979 (II, C10orf4)
cg00052246	2(-):126656829-126656830	---	FOXP1:0:inside	ENSMFAG00000033964:FOXP1:-:transcript:protein_coding:FOXP1|ENSMFAG00000033964:FOXP1:-:gene:protein_coding:FOXP1|ENSMFAG00000033964:FOXP1:-:transcript:protein_coding:FOXP1|ENSMFAG00000033964:FOXP1:-:transcript:protein_coding:FOXP1|ENSMFAG00000033964:FOXP1:-:transcript:protein_coding:FOXP1|ENSMFAG00000033964:FOXP1:-:transcript:protein_coding:FOXP1	cg00052246 (II, FOXP1)
cg00052487	14(+):50233355-50233356	---	USH1C:0:inside	ENSMFAG00000000184:USH1C:+:transcript:protein_coding:USH1C|ENSMFAG00000000184:USH1C:+:transcript:protein_coding:USH1C|ENSMFAG00000000184:USH1C:+:gene:protein_coding:USH1C|ENSMFAG00000000184:USH1C:+:transcript:protein_coding:USH1C|ENSMFAG00000000184:USH1C:+:transcript:protein_coding:USH1C	cg00052487 (II, USH1C)
cg00052561	19(+):11952034-11952035	CpG_shelf	ZNF627:0:inside	ENSMFAG00000022939:ZNF627:+:gene:protein_coding:ZNF627|ENSMFAG00000022939:ZNF627:+:transcript:protein_coding:ZNF627	cg00052561 (II, ZNF627)
cg00052578	2(+):35354646-35354647	---	TMEM108:0:inside	ENSMFAG00000031966:TMEM108:+:gene:protein_coding:TMEM108|ENSMFAG00000031966:TMEM108:+:transcript:protein_coding:TMEM108	cg00052578 (II, TMEM108)
cg00052684	4(-):135046999-135047000	CpG_shore	ARMC12:10242:upstream	---	cg00052684 (II, FKBP5)
cg00052865	14(+):70163912-70163913	---	XRRA1:0:inside	ENSMFAG00000002984:XRRA1:-:transcript:protein_coding:XRRA1|ENSMFAG00000002984:XRRA1:-:gene:protein_coding:XRRA1|ENSMFAG00000002984:XRRA1:-:transcript:protein_coding:XRRA1|ENSMFAG00000002984:XRRA1:-:transcript:protein_coding:XRRA1|ENSMFAG00000002984:XRRA1:-:transcript:protein_coding:XRRA1	cg00052865 (II, XRRA1)
cg00052932	12(+):78845403-78845404	CpG_shore	ANKAR:0:inside	ENSMFAG00000039228:ENSMFAG00000039228:+:FLANKING5000:protein_coding:.|ENSMFAG00000000427:ANKAR:+:gene:protein_coding:ANKAR|ENSMFAG00000000427:ANKAR:+:transcript:protein_coding:ANKAR	cg00052932 (II, ANKAR)
cg00053010	KE146337.1(-):11787-11788	CpG_island	---:1000000:---	---	cg00053010 (I)
cg00053073	19(-):18618124-18618125	CpG_island	ENSMFAG00000041375:0:inside	ENSMFAG00000041375:ENSMFAG00000041375:-:transcript:protein_coding:.|ENSMFAG00000041375:ENSMFAG00000041375:-:gene:protein_coding:.|ENSMFAG00000041375:ENSMFAG00000041375:-:transcript:protein_coding:.|ENSMFAG00000041375:ENSMFAG00000041375:-:CDS:protein_coding:.|ENSMFAG00000041375:ENSMFAG00000041375:-:exon:protein_coding:.	cg00053073 (II, PDE4C)
cg00053135	4(-):4127827-4127828	---	RPS6KA2:0:inside	ENSMFAG00000032453:RPS6KA2:+:transcript:protein_coding:.|ENSMFAG00000032453:RPS6KA2:+:gene:protein_coding:.|ENSMFAG00000032453:RPS6KA2:+:transcript:protein_coding:.|ENSMFAG00000032453:RPS6KA2:+:transcript:protein_coding:.	cg00053135 (II, RPS6KA2)
cg00053144	5(+):41460203-41460204	CpG_shelf	LIMCH1:9756:downstream	---	cg00053144 (II)
cg00053309	7(+):135909808-135909809	---	ENSMFAG00000001793:40378:downstream	---	cg00053309 (II)
cg00053361	8(-):127634423-127634424	---	ENSMFAG00000026576:70841:upstream	---	cg00053361 (II)
cg00053507	17(-):21229011-21229012	CpG_island	DGKH:0:inside	ENSMFAG00000038026:DGKH:+:gene:protein_coding:DGKH|ENSMFAG00000038026:DGKH:+:transcript:protein_coding:DGKH	cg00053507 (II, DGKH)
cg00053617	1(-):183619138-183619139	---	IPO13:0:inside	ENSMFAG00000032846:IPO13:-:gene:protein_coding:IPO13|ENSMFAG00000032846:IPO13:-:transcript:protein_coding:IPO13	cg00053617 (II, IPO13)
cg00053647	KE145547.1(+):48179-48180	CpG_island	ENSMFAG00000035825:241:upstream	ENSMFAG00000035825:ENSMFAG00000035825:-:FLANKING5000:protein_coding:.	cg00053647 (II, C7orf28B)
cg00053661	12(-):92784394-92784395	CpG_shelf	ENSMFAG00000036924:0:inside	ENSMFAG00000036924:ENSMFAG00000036924:+:five_prime_utr:protein_coding:.|ENSMFAG00000036924:ENSMFAG00000036924:+:exon:protein_coding:.|ENSMFAG00000036924:ENSMFAG00000036924:+:transcript:protein_coding:.|ENSMFAG00000036924:ENSMFAG00000036924:+:gene:protein_coding:.	cg00053661 (I, CYP20A1)
cg00053851	1(-):84914886-84914887	CpG_shore	ENSMFAG00000045269:26666:downstream	---	cg00053851 (II)
cg00054197	6(-):171961436-171961437	CpG_shelf	SH3PXD2B:0:inside	ENSMFAG00000040954:SH3PXD2B:-:transcript:protein_coding:SH3PXD2B|ENSMFAG00000040954:SH3PXD2B:-:gene:protein_coding:SH3PXD2B|ENSMFAG00000040954:SH3PXD2B:-:exon:protein_coding:SH3PXD2B|ENSMFAG00000040954:SH3PXD2B:-:transcript:protein_coding:SH3PXD2B|ENSMFAG00000040954:SH3PXD2B:-:exon:protein_coding:SH3PXD2B|ENSMFAG00000040954:SH3PXD2B:-:transcript:protein_coding:SH3PXD2B|ENSMFAG00000040954:SH3PXD2B…	cg00054197 (II, SH3PXD2B)
cg00054243	1(+):174762413-174762414	---	RF00017:9639:downstream	---	cg00054243 (II)
cg00054408	19(+):3261155-3261156	CpG_island	ENSMFAG00000022580:0:inside	ENSMFAG00000022580:ENSMFAG00000022580:+:gene:protein_coding:.|ENSMFAG00000022580:ENSMFAG00000022580:+:transcript:protein_coding:.	cg00054408 (II, BRUNOL5)
cg00054472	2(-):140802102-140802103	CpG_island	ENSMFAG00000033928:0:inside	ENSMFAG00000038887:ARPC4:+:FLANKING5000:protein_coding:ARPC4|ENSMFAG00000033928:ENSMFAG00000033928:+:gene:protein_coding:.|ENSMFAG00000033928:ENSMFAG00000033928:+:transcript:protein_coding:.|ENSMFAG00000033928:ENSMFAG00000033928:+:CDS:protein_coding:.|ENSMFAG00000033928:ENSMFAG00000033928:+:exon:protein_coding:.	cg00054472 (I, TTLL3)
cg00055067	4(+):129068710-129068711	---	FOXP4:493:downstream	ENSMFAG00000033620:FOXP4:-:FLANKING5000:protein_coding:FOXP4	cg00055067 (II, FOXP4)
cg00055165	X(+):45604059-45604060	CpG_shelf	RBM10:0:inside	ENSMFAG00000000409:ENSMFAG00000000409:-:FLANKING5000:protein_coding:.|ENSMFAG00000032405:RBM10:+:gene:protein_coding:RBM10|ENSMFAG00000032405:RBM10:+:transcript:protein_coding:RBM10	cg00055165 (I, RBM10;NDUFB11)
cg00055361	3(-):97364425-97364426	---	IGF2BP3:0:inside	ENSMFAG00000002935:IGF2BP3:+:gene:protein_coding:IGF2BP3|ENSMFAG00000002935:IGF2BP3:+:transcript:protein_coding:IGF2BP3|ENSMFAG00000007717:RF00571:-:FLANKING5000:snoRNA:.	cg00055361 (II, IGF2BP3)
cg00055486	12(+):125328453-125328454	---	AGAP1:0:inside	ENSMFAG00000038629:AGAP1:+:transcript:protein_coding:AGAP1|ENSMFAG00000038629:AGAP1:+:gene:protein_coding:AGAP1|ENSMFAG00000038629:AGAP1:+:transcript:protein_coding:AGAP1	cg00055486 (II, AGAP1)
cg00055555	9(-):29191057-29191058	CpG_shore	ENSMFAG00000047107:0:inside	ENSMFAG00000047107:ENSMFAG00000047107:+:gene:lincRNA:.|ENSMFAG00000047107:ENSMFAG00000047107:+:transcript:lincRNA:.|ENSMFAG00000047107:ENSMFAG00000047107:+:exon:lincRNA:.	cg00055555 (II)
cg00055557	10(-):86365425-86365426	CpG_island	DOK5:0:inside	ENSMFAG00000032194:DOK5:+:five_prime_utr:protein_coding:DOK5|ENSMFAG00000032194:DOK5:+:exon:protein_coding:DOK5|ENSMFAG00000032194:DOK5:+:gene:protein_coding:DOK5|ENSMFAG00000032194:DOK5:+:transcript:protein_coding:DOK5	cg00055557 (II, DOK5)
cg00055595	12(+):59759398-59759399	CpG_island	GAD1:0:inside	ENSMFAG00000045590:GAD1:+:gene:protein_coding:GAD1|ENSMFAG00000045590:GAD1:+:transcript:protein_coding:GAD1|ENSMFAG00000045590:GAD1:+:transcript:protein_coding:GAD1	cg00055595 (II, GAD1)
cg00055986	6(+):2504976-2504977	---	IRX2:231725:downstream	---	cg00055986 (II)
cg00056062	8(+):124582015-124582016	---	ENSMFAG00000003918:0:inside	ENSMFAG00000003918:ENSMFAG00000003918:-:gene:protein_coding:.|ENSMFAG00000003918:ENSMFAG00000003918:-:transcript:protein_coding:.	cg00056062 (II, C8orf76;ZHX1-C8orf76)
cg00056433	1(+):90234922-90234923	---	ENSMFAG00000007284:14461:downstream	---	cg00056433 (II)
cg00056468	2(+):179729897-179729898	---	RF00019:9766:downstream	---	cg00056468 (II)
cg00056578	11(+):121758344-121758345	CpG_shore	KSR2:0:inside	ENSMFAG00000042933:KSR2:-:gene:protein_coding:KSR2|ENSMFAG00000042933:KSR2:-:transcript:protein_coding:KSR2|ENSMFAG00000042933:KSR2:-:CDS:protein_coding:KSR2|ENSMFAG00000042933:KSR2:-:exon:protein_coding:KSR2	cg00056578 (II, KSR2)
cg00056719	11(+):52320110-52320111	CpG_island	PCBP2:2655:upstream	ENSMFAG00000044356:PCBP2:+:FLANKING5000:protein_coding:.	cg00056719 (I, PCBP2)
cg00056985	15(+):36248685-36248686	CpG_island	TMEM246:10105:upstream	---	cg00056985 (II, C9orf125)
cg00057231	2(+):103715139-103715140	CpG_island	COL7A1:0:inside	ENSMFAG00000036163:COL7A1:-:gene:protein_coding:COL7A1|ENSMFAG00000036163:COL7A1:-:transcript:protein_coding:COL7A1|ENSMFAG00000036163:COL7A1:-:CDS:protein_coding:COL7A1|ENSMFAG00000036163:COL7A1:-:exon:protein_coding:COL7A1	cg00057231 (II, COL7A1)
cg00057265	9(+):76010651-76010652	---	ANK3:0:inside	ENSMFAG00000033458:ANK3:+:transcript:protein_coding:ANK3|ENSMFAG00000033458:ANK3:+:gene:protein_coding:ANK3|ENSMFAG00000033458:ANK3:+:transcript:protein_coding:ANK3|ENSMFAG00000033458:ANK3:+:transcript:protein_coding:ANK3|ENSMFAG00000033458:ANK3:+:transcript:protein_coding:ANK3|ENSMFAG00000033458:ANK3:+:transcript:protein_coding:ANK3|ENSMFAG00000033458:ANK3:+:transcript:protein_coding:ANK3|ENSMFA…	cg00057265 (II, ANK3)
cg00057393	7(+):77031647-77031648	CpG_shelf	NR2F2:11786:downstream	---	cg00057393 (I)
cg00057434	9(-):28387135-28387136	CpG_island	ARMC4:4214:upstream	ENSMFAG00000038877:ARMC4:-:FLANKING5000:protein_coding:ARMC4	cg00057434 (II, ARMC4)
cg00057476	10(+):22194642-22194643	CpG_shelf	GAS2L1:0:inside	ENSMFAG00000036387:RASL10A:+:FLANKING5000:protein_coding:RASL10A|ENSMFAG00000038791:GAS2L1:-:exon:protein_coding:GAS2L1|ENSMFAG00000038791:GAS2L1:-:gene:protein_coding:GAS2L1|ENSMFAG00000038791:GAS2L1:-:transcript:protein_coding:GAS2L1|ENSMFAG00000038791:GAS2L1:-:CDS:protein_coding:GAS2L1	cg00057476 (II, GAS2L1)
cg00057550	8(-):66368489-66368490	CpG_shore	CYP7B1:360762:upstream	---	cg00057550 (II)
cg00057663	13(+):9867589-9867590	CpG_shore	C2orf49:8003:upstream	---	cg00057663 (II, TGFBRAP1)
cg00057689	4(+):83996441-83996442	---	BACH2:0:inside	ENSMFAG00000040061:BACH2:+:gene:protein_coding:BACH2|ENSMFAG00000040061:BACH2:+:transcript:protein_coding:BACH2|ENSMFAG00000040061:BACH2:+:CDS:protein_coding:BACH2|ENSMFAG00000040061:BACH2:+:exon:protein_coding:BACH2	cg00057689 (II, BACH2)
cg00058009	5(+):120915693-120915694	CpG_island	TRPC3:0:inside	ENSMFAG00000000600:TRPC3:-:transcript:protein_coding:TRPC3|ENSMFAG00000000600:TRPC3:-:gene:protein_coding:TRPC3|ENSMFAG00000000600:TRPC3:-:transcript:protein_coding:TRPC3|ENSMFAG00000000600:TRPC3:-:transcript:protein_coding:TRPC3|ENSMFAG00000000600:TRPC3:-:CDS:protein_coding:TRPC3|ENSMFAG00000000600:TRPC3:-:exon:protein_coding:TRPC3|ENSMFAG00000000600:TRPC3:-:CDS:protein_coding:TRPC3|ENSMFAG00000…	cg00058009 (I, TRPC3)
cg00058026	11(-):51612396-51612397	---	KRT76:1088:upstream	ENSMFAG00000000993:KRT76:-:FLANKING5000:protein_coding:KRT76	cg00058026 (II, KRT76)
cg00058291	1(+):20724226-20724227	---	ENSMFAG00000025363:93229:downstream	---	cg00058291 (II)
cg00058296	1(+):11699958-11699959	---	RYR2:0:inside	ENSMFAG00000039417:RYR2:-:transcript:protein_coding:RYR2|ENSMFAG00000039417:RYR2:-:transcript:protein_coding:RYR2|ENSMFAG00000039417:RYR2:-:transcript:protein_coding:RYR2|ENSMFAG00000039417:RYR2:-:gene:protein_coding:RYR2|ENSMFAG00000039417:RYR2:-:transcript:protein_coding:RYR2|ENSMFAG00000039417:RYR2:-:transcript:protein_coding:RYR2|ENSMFAG00000039417:RYR2:-:CDS:protein_coding:RYR2|ENSMFAG000000…	cg00058296 (II, RYR2)
cg00058449	4(-):138955553-138955554	CpG_island	ZBTB12:0:inside	ENSMFAG00000002495:ENSMFAG00000002495:-:FLANKING5000:protein_coding:.|ENSMFAG00000010877:ZBTB12:+:CDS:protein_coding:ZBTB12|ENSMFAG00000010877:ZBTB12:+:exon:protein_coding:ZBTB12|ENSMFAG00000010877:ZBTB12:+:gene:protein_coding:ZBTB12|ENSMFAG00000010877:ZBTB12:+:transcript:protein_coding:ZBTB12|ENSMFAG00000032125:EHMT2:+:FLANKING5000:protein_coding:EHMT2	cg00058449 (I, ZBTB12)
cg00058708	13(+):87026675-87026676	CpG_shore	UBXN2A:0:inside	ENSMFAG00000038617:UBXN2A:-:gene:protein_coding:UBXN2A|ENSMFAG00000038617:UBXN2A:-:transcript:protein_coding:UBXN2A	cg00058708 (II, UBXN2A)
cg00058767	5(+):185440117-185440118	---	RF02217:683:downstream	ENSMFAG00000010184:RF02216:+:FLANKING5000:misc_RNA:.|ENSMFAG00000033832:RF02217:+:FLANKING5000:misc_RNA:.	cg00058767 (II)
cg00058857	2(-):171938608-171938609	CpG_shore	ENSMFAG00000002694:0:inside	ENSMFAG00000002694:ENSMFAG00000002694:-:gene:protein_coding:.|ENSMFAG00000002694:ENSMFAG00000002694:-:transcript:protein_coding:.	cg00058857 (II)
cg00058923	1(+):90552587-90552588	CpG_shore	KLHDC9:0:inside	ENSMFAG00000035670:PFDN2:+:FLANKING5000:protein_coding:PFDN2|ENSMFAG00000032354:KLHDC9:-:gene:protein_coding:KLHDC9|ENSMFAG00000032354:KLHDC9:-:transcript:protein_coding:KLHDC9|ENSMFAG00000032354:KLHDC9:-:CDS:protein_coding:KLHDC9|ENSMFAG00000032354:KLHDC9:-:exon:protein_coding:KLHDC9	cg00058923 (II, KLHDC9)
cg00058938	19(+):40696593-40696594	CpG_shore	TTC9B:442:upstream	ENSMFAG00000044502:MAP3K10:+:FLANKING5000:protein_coding:MAP3K10|ENSMFAG00000035633:TTC9B:-:FLANKING5000:protein_coding:.|ENSMFAG00000044483:CNTD2:-:FLANKING5000:protein_coding:CNTD2	cg00058938 (II, TTC9B)
cg00059015	1(+):167503054-167503055	---	HOOK1:0:inside	ENSMFAG00000000847:HOOK1:-:three_prime_utr:protein_coding:HOOK1|ENSMFAG00000000847:HOOK1:-:exon:protein_coding:HOOK1|ENSMFAG00000000847:HOOK1:-:gene:protein_coding:HOOK1|ENSMFAG00000000847:HOOK1:-:transcript:protein_coding:HOOK1	cg00059015 (II, HOOK1)
cg00059034	1(+):128812635-128812636	CpG_shelf	MIR137:2354:upstream	ENSMFAG00000018004:MIR137:+:FLANKING5000:miRNA:MIR137|ENSMFAG00000022123:ENSMFAG00000022123:+:FLANKING5000:miRNA:.	cg00059034 (II)
cg00059041	10(-):51634776-51634777	---	JAG1:186800:upstream	---	cg00059041 (II)
cg00059225	6(-):151254119-151254120	CpG_shore	GLRA1:0:inside	ENSMFAG00000033181:GLRA1:-:gene:protein_coding:GLRA1|ENSMFAG00000033181:GLRA1:-:transcript:protein_coding:GLRA1|ENSMFAG00000033181:GLRA1:-:exon:protein_coding:GLRA1|ENSMFAG00000033181:GLRA1:-:five_prime_utr:protein_coding:GLRA1	cg00059225 (II, GLRA1)
cg00059240	9(+):3416683-3416684	CpG_island	ENSMFAG00000043758:0:inside	ENSMFAG00000043758:ENSMFAG00000043758:+:gene:protein_coding:.|ENSMFAG00000043758:ENSMFAG00000043758:+:transcript:protein_coding:.|ENSMFAG00000043758:ENSMFAG00000043758:+:transcript:protein_coding:.|ENSMFAG00000043758:ENSMFAG00000043758:+:CDS:protein_coding:.|ENSMFAG00000043758:ENSMFAG00000043758:+:exon:protein_coding:.	cg00059240 (I, PFKP)
cg00059459	1(-):220038402-220038403	CpG_shelf	RF00026:9097:downstream	---	cg00059459 (II)
cg00059652	16(-):66764349-66764350	---	ENSMFAG00000003168:21729:downstream	---	cg00059652 (II)
cg00059659	12(-):93158440-93158441	---	ENSMFAG00000043401:19839:downstream	---	cg00059659 (II)
cg00059662	17(+):95856496-95856497	---	GRTP1:0:inside	ENSMFAG00000039147:GRTP1:-:transcript:protein_coding:GRTP1|ENSMFAG00000039147:GRTP1:-:gene:protein_coding:GRTP1|ENSMFAG00000039147:GRTP1:-:transcript:protein_coding:GRTP1	cg00059662 (II, GRTP1)
cg00059664	9(-):65066023-65066024	CpG_shore	PRF1:0:inside	ENSMFAG00000033010:PRF1:+:gene:protein_coding:PRF1|ENSMFAG00000033010:PRF1:+:transcript:protein_coding:PRF1|ENSMFAG00000033010:PRF1:+:CDS:protein_coding:PRF1|ENSMFAG00000033010:PRF1:+:exon:protein_coding:PRF1	cg00059664 (I, PRF1)
cg00059737	1(-):215746902-215746903	---	VPS13D:0:inside	ENSMFAG00000044460:VPS13D:-:transcript:protein_coding:VPS13D|ENSMFAG00000044460:VPS13D:-:gene:protein_coding:VPS13D|ENSMFAG00000044460:VPS13D:-:transcript:protein_coding:VPS13D	cg00059737 (II, VPS13D)
cg00059880	6(-):171957330-171957331	---	SH3PXD2B:0:inside	ENSMFAG00000040954:SH3PXD2B:-:transcript:protein_coding:SH3PXD2B|ENSMFAG00000040954:SH3PXD2B:-:gene:protein_coding:SH3PXD2B|ENSMFAG00000040954:SH3PXD2B:-:three_prime_utr:protein_coding:SH3PXD2B|ENSMFAG00000040954:SH3PXD2B:-:exon:protein_coding:SH3PXD2B|ENSMFAG00000040954:SH3PXD2B:-:transcript:protein_coding:SH3PXD2B	cg00059880 (II, SH3PXD2B)
cg00059930	17(+):27480801-27480802	CpG_shore	RB1:0:inside	ENSMFAG00000004544:RB1:+:gene:protein_coding:RB1|ENSMFAG00000004544:RB1:+:transcript:protein_coding:RB1	cg00059930 (II, RB1)
cg00060026	14(-):674080-674081	CpG_shelf	TSPAN4:0:inside	ENSMFAG00000001554:POLR2L:-:FLANKING5000:protein_coding:POLR2L|ENSMFAG00000045086:TSPAN4:+:gene:protein_coding:TSPAN4|ENSMFAG00000045086:TSPAN4:+:transcript:protein_coding:TSPAN4	cg00060026 (II, TSPAN4)
cg00060304	14(-):35639190-35639191	CpG_island	ENSMFAG00000029569:841:upstream	ENSMFAG00000029569:ENSMFAG00000029569:-:FLANKING5000:protein_coding:.|ENSMFAG00000019311:PAX6:+:FLANKING5000:protein_coding:.	cg00060304 (II, PAX6)
cg00060403	16(+):36565746-36565747	CpG_island	NME1-NME2:0:inside	ENSMFAG00000007607:NME1-NME2:+:transcript:protein_coding:NME1-NME2|ENSMFAG00000007607:NME1-NME2:+:gene:protein_coding:NME1-NME2|ENSMFAG00000007607:NME1-NME2:+:exon:protein_coding:NME1-NME2|ENSMFAG00000007607:NME1-NME2:+:five_prime_utr:protein_coding:NME1-NME2|ENSMFAG00000007607:NME1-NME2:+:transcript:protein_coding:NME1-NME2	cg00060403 (I, NME1;NME1-NME2)
cg00060627	13(-):93053873-93053874	---	KCNS3:0:inside	ENSMFAG00000007411:KCNS3:-:exon:protein_coding:KCNS3|ENSMFAG00000007411:KCNS3:-:gene:protein_coding:KCNS3|ENSMFAG00000007411:KCNS3:-:transcript:protein_coding:KCNS3|ENSMFAG00000007411:KCNS3:-:CDS:protein_coding:KCNS3	cg00060627 (II, KCNS3)
cg00060649	11(-):66573195-66573196	---	DYRK2:111438:upstream	---	cg00060649 (II)
cg00060800	6(+):141387845-141387846	---	NDFIP1:65578:downstream	---	cg00060800 (II)
cg00060880	11(-):54831440-54831441	CpG_island	PYM1:0:inside	ENSMFAG00000003048:PYM1:-:gene:protein_coding:PYM1|ENSMFAG00000003048:PYM1:-:transcript:protein_coding:PYM1|ENSMFAG00000003048:PYM1:-:exon:protein_coding:PYM1|ENSMFAG00000003048:PYM1:-:five_prime_utr:protein_coding:PYM1	cg00060880 (II, WIBG)
cg00061086	KE145670.1(+):22569-22570	CpG_island	ENSMFAG00000043906:0:inside	ENSMFAG00000045239:DNAAF2:+:FLANKING5000:protein_coding:DNAAF2|ENSMFAG00000043906:ENSMFAG00000043906:-:gene:pseudogene:.|ENSMFAG00000043906:ENSMFAG00000043906:-:transcript:pseudogene:.|ENSMFAG00000040244:ENSMFAG00000040244:+:FLANKING5000:protein_coding:.	cg00061086 (II, RPL36AL;MGAT2)
cg00061150	8(-):145477540-145477541	CpG_island	NRBP2:0:inside	ENSMFAG00000002873:NRBP2:-:gene:protein_coding:NRBP2|ENSMFAG00000002873:NRBP2:-:transcript:protein_coding:NRBP2|ENSMFAG00000002873:NRBP2:-:transcript:protein_coding:NRBP2|ENSMFAG00000002873:NRBP2:-:CDS:protein_coding:NRBP2|ENSMFAG00000002873:NRBP2:-:exon:protein_coding:NRBP2|ENSMFAG00000002873:NRBP2:-:CDS:protein_coding:NRBP2|ENSMFAG00000002873:NRBP2:-:exon:protein_coding:NRBP2	cg00061150 (II, NRBP2)
cg00061309	14(+):53214698-53214699	CpG_island	PSMA1:0:inside	ENSMFAG00000036829:PSMA1:+:gene:protein_coding:.|ENSMFAG00000036829:PSMA1:+:transcript:protein_coding:.	cg00061309 (II, PSMA1)
cg00061436	7(+):158322945-158322946	---	BTBD7:0:inside	ENSMFAG00000040615:BTBD7:-:gene:protein_coding:BTBD7|ENSMFAG00000040615:BTBD7:-:transcript:protein_coding:BTBD7|ENSMFAG00000040615:BTBD7:-:transcript:protein_coding:BTBD7|ENSMFAG00000040615:BTBD7:-:transcript:protein_coding:BTBD7|ENSMFAG00000040615:BTBD7:-:transcript:protein_coding:BTBD7|ENSMFAG00000040615:BTBD7:-:CDS:protein_coding:BTBD7|ENSMFAG00000040615:BTBD7:-:exon:protein_coding:BTBD7	cg00061436 (II, BTBD7)
cg00061573	1(+):89752070-89752071	---	OLFML2B:54:downstream	ENSMFAG00000040313:OLFML2B:+:FLANKING5000:protein_coding:OLFML2B	cg00061573 (II)
cg00061575	13(+):35471998-35471999	CpG_shore	RTKN:0:inside	ENSMFAG00000045464:RTKN:+:gene:protein_coding:RTKN|ENSMFAG00000045464:RTKN:+:transcript:protein_coding:RTKN|ENSMFAG00000045464:RTKN:+:transcript:protein_coding:RTKN	cg00061575 (II, RTKN)
cg00061792	9(+):45025526-45025527	---	TIMM23:0:inside	ENSMFAG00000036559:TIMM23:-:transcript:protein_coding:TIMM23|ENSMFAG00000036559:TIMM23:-:gene:protein_coding:TIMM23	cg00061792 (II)
cg00061989	16(-):51058537-51058538	CpG_shore	CDK12:0:inside	ENSMFAG00000042301:CDK12:+:exon:protein_coding:CDK12|ENSMFAG00000042301:CDK12:+:transcript:protein_coding:CDK12|ENSMFAG00000042301:CDK12:+:gene:protein_coding:CDK12|ENSMFAG00000042301:CDK12:+:exon:protein_coding:CDK12|ENSMFAG00000042301:CDK12:+:transcript:protein_coding:CDK12|ENSMFAG00000042301:CDK12:+:transcript:protein_coding:CDK12|ENSMFAG00000042301:CDK12:+:CDS:protein_coding:CDK12	cg00061989 (II, CDK12)
cg00062043	19(-):38740895-38740896	CpG_shelf	YIF1B:0:inside	ENSMFAG00000034102:YIF1B:-:transcript:protein_coding:YIF1B|ENSMFAG00000034102:YIF1B:-:gene:protein_coding:YIF1B|ENSMFAG00000034102:YIF1B:-:transcript:protein_coding:YIF1B|ENSMFAG00000034102:YIF1B:-:transcript:protein_coding:YIF1B	cg00062043 (II, YIF1B)
cg00062678	10(+):18800169-18800170	---	SYN3:0:inside	ENSMFAG00000032224:SYN3:+:gene:protein_coding:SYN3|ENSMFAG00000032224:SYN3:+:transcript:protein_coding:SYN3|ENSMFAG00000032224:SYN3:+:transcript:protein_coding:SYN3	cg00062678 (II, SYN3)
cg00063077	1(+):125910642-125910643	CpG_island	EXTL2:0:inside	ENSMFAG00000043538:SLC30A7:-:FLANKING5000:protein_coding:SLC30A7|ENSMFAG00000001251:EXTL2:+:exon:protein_coding:EXTL2|ENSMFAG00000001251:EXTL2:+:five_prime_utr:protein_coding:EXTL2|ENSMFAG00000001251:EXTL2:+:gene:protein_coding:EXTL2|ENSMFAG00000001251:EXTL2:+:transcript:protein_coding:EXTL2	cg00063077 (I, SLC30A7;EXTL2)
cg00063144	16(+):53060793-53060794	---	ENSMFAG00000008150:217:upstream	ENSMFAG00000008150:ENSMFAG00000008150:-:FLANKING5000:protein_coding:.	cg00063144 (II, KRT31)
cg00063268	1(+):208114165-208114166	---	VWA5B1:0:inside	ENSMFAG00000031936:VWA5B1:-:gene:protein_coding:VWA5B1|ENSMFAG00000031936:VWA5B1:-:transcript:protein_coding:VWA5B1	cg00063268 (II, VWA5B1)
cg00063456	1(-):18174938-18174939	---	EGLN1:0:inside	ENSMFAG00000039962:EGLN1:+:gene:protein_coding:EGLN1|ENSMFAG00000039962:EGLN1:+:transcript:protein_coding:EGLN1|ENSMFAG00000039962:EGLN1:+:transcript:protein_coding:EGLN1|ENSMFAG00000039962:EGLN1:+:transcript:protein_coding:EGLN1	cg00063456 (II, EGLN1)
cg00063535	11(+):117014929-117014930	CpG_shelf	TPCN1:0:inside	ENSMFAG00000035454:TPCN1:+:gene:protein_coding:TPCN1|ENSMFAG00000035454:TPCN1:+:transcript:protein_coding:TPCN1|ENSMFAG00000035454:TPCN1:+:transcript:protein_coding:TPCN1|ENSMFAG00000035454:TPCN1:+:transcript:protein_coding:TPCN1|ENSMFAG00000006172:ENSMFAG00000006172:+:FLANKING5000:miRNA:.	cg00063535 (II, TPCN1)
cg00063567	13(+):56295953-56295954	CpG_island	ASB3,ERLEC1:0:inside	ENSMFAG00000033020:ASB3:+:transcript:protein_coding:.|ENSMFAG00000033020:ASB3:+:gene:protein_coding:.|ENSMFAG00000032604:ERLEC1:-:gene:protein_coding:ERLEC1|ENSMFAG00000032604:ERLEC1:-:transcript:protein_coding:ERLEC1|ENSMFAG00000032604:ERLEC1:-:transcript:protein_coding:ERLEC1|ENSMFAG00000032604:ERLEC1:-:CDS:protein_coding:ERLEC1|ENSMFAG00000032604:ERLEC1:-:exon:protein_coding:ERLEC1|ENSMFAG0000…	cg00063567 (I, ERLEC1;LOC100302652;ASB3)
cg00063649	7(-):45188437-45188438	CpG_island	C15orf61:0:inside	ENSMFAG00000039821:C15orf61:+:exon:protein_coding:C15orf61|ENSMFAG00000039821:C15orf61:+:gene:protein_coding:C15orf61|ENSMFAG00000039821:C15orf61:+:transcript:protein_coding:C15orf61|ENSMFAG00000039821:C15orf61:+:CDS:protein_coding:C15orf61	cg00063649 (I, C15orf61)
cg00063703	11(-):21136400-21136401	CpG_shore	PDE3A:1129:upstream	ENSMFAG00000035768:PDE3A:+:FLANKING5000:protein_coding:PDE3A	cg00063703 (I, PDE3A)
cg00063734	7(-):45666157-45666158	CpG_shore	PIAS1:88898:upstream	---	cg00063734 (II)
cg00063748	1(-):225047472-225047473	CpG_shelf	ENSMFAG00000030422:605:upstream	ENSMFAG00000030422:ENSMFAG00000030422:-:FLANKING5000:protein_coding:.|ENSMFAG00000036508:PRDM16:-:FLANKING5000:protein_coding:PRDM16	cg00063748 (II, PRDM16)
cg00063773	2(-):44706292-44706293	CpG_shore	RF00001:3904:upstream	ENSMFAG00000022964:RF00001:-:FLANKING5000:rRNA:.	cg00063773 (II, PLS1)
cg00063945	18(+):64639881-64639882	CpG_island	TGIF1:0:inside	ENSMFAG00000003221:TGIF1:+:gene:protein_coding:TGIF1|ENSMFAG00000003221:TGIF1:+:transcript:protein_coding:TGIF1|ENSMFAG00000003221:TGIF1:+:transcript:protein_coding:TGIF1|ENSMFAG00000003221:TGIF1:+:transcript:protein_coding:TGIF1|ENSMFAG00000003221:TGIF1:+:five_prime_utr:protein_coding:TGIF1|ENSMFAG00000003221:TGIF1:+:exon:protein_coding:TGIF1	cg00063945 (II, TGIF1)
cg00063979	6(-):138819569-138819570	CpG_shore	CXXC5:12862:downstream	---	cg00063979 (II)
cg00064020	2(-):88860895-88860896	CpG_shore	AP2M1:0:inside	ENSMFAG00000035356:DVL3:+:FLANKING5000:protein_coding:DVL3|ENSMFAG00000024802:AP2M1:+:gene:protein_coding:.|ENSMFAG00000024802:AP2M1:+:transcript:protein_coding:.|ENSMFAG00000024802:AP2M1:+:five_prime_utr:protein_coding:.|ENSMFAG00000024802:AP2M1:+:exon:protein_coding:.	cg00064020 (II, AP2M1)
cg00064250	15(-):100642553-100642554	CpG_shore	SLC25A25:0:inside	ENSMFAG00000035653:SLC25A25:-:transcript:protein_coding:SLC25A25|ENSMFAG00000035653:SLC25A25:-:transcript:protein_coding:SLC25A25|ENSMFAG00000035653:SLC25A25:-:transcript:protein_coding:SLC25A25|ENSMFAG00000035653:SLC25A25:-:gene:protein_coding:SLC25A25|ENSMFAG00000035653:SLC25A25:-:transcript:protein_coding:SLC25A25|ENSMFAG00000035653:SLC25A25:-:exon:protein_coding:SLC25A25|ENSMFAG00000035653:SL…	cg00064250 (II, SLC25A25)
cg00064261	1(+):20152440-20152441	CpG_shelf	ACTA1:185:upstream	ENSMFAG00000002280:ACTA1:+:FLANKING5000:protein_coding:ACTA1	cg00064261 (II, ACTA1)
cg00064392	12(-):1703084-1703085	---	ENSMFAG00000046623:0:inside	ENSMFAG00000046623:ENSMFAG00000046623:-:gene:lincRNA:.|ENSMFAG00000046623:ENSMFAG00000046623:-:transcript:lincRNA:.	cg00064392 (II, PLAC9)
cg00064637	1(+):198932646-198932647	---	SRSF4:0:inside	ENSMFAG00000041784:SRSF4:+:gene:protein_coding:SRSF4|ENSMFAG00000041784:SRSF4:+:transcript:protein_coding:SRSF4|ENSMFAG00000041784:SRSF4:+:transcript:protein_coding:SRSF4	cg00064637 (II, SRSF4)
cg00064733	3(+):186618357-186618358	CpG_island	DPP6:749:upstream	ENSMFAG00000000652:DPP6:+:FLANKING5000:protein_coding:DPP6	cg00064733 (I, DPP6)
cg00064840	3(-):39781836-39781837	---	FOXK1:0:inside	ENSMFAG00000041125:FOXK1:+:gene:protein_coding:FOXK1|ENSMFAG00000041125:FOXK1:+:transcript:protein_coding:FOXK1	cg00064840 (II, FOXK1)
cg00065048	1(+):200589525-200589526	CpG_shelf	FGR:9463:upstream	---	cg00065048 (II, FGR)
cg00065061	1(-):21978810-21978811	---	ENSMFAG00000021668:137963:downstream	---	cg00065061 (II)
cg00065088	8(-):145506797-145506798	CpG_shelf	NRBP2:20209:upstream	---	cg00065088 (II, EPPK1)
cg00065215	1(-):209817777-209817778	CpG_island	PAX7:0:inside	ENSMFAG00000040998:PAX7:-:gene:protein_coding:PAX7|ENSMFAG00000040998:PAX7:-:transcript:protein_coding:PAX7	cg00065215 (I, PAX7)
cg00065302	3(-):17953729-17953730	CpG_shore	LTN1:977:upstream	ENSMFAG00000043574:LTN1:+:FLANKING5000:protein_coding:LTN1	cg00065302 (II, RNF160)
cg00065408	11(+):47639007-47639008	CpG_island	CACNB3:0:inside	ENSMFAG00000041712:CACNB3:+:five_prime_utr:protein_coding:CACNB3|ENSMFAG00000041712:CACNB3:+:exon:protein_coding:CACNB3|ENSMFAG00000041712:CACNB3:+:gene:protein_coding:CACNB3|ENSMFAG00000041712:CACNB3:+:transcript:protein_coding:CACNB3	cg00065408 (II, CACNB3)
cg00065569	1(-):113645361-113645362	---	LRIG2:0:inside	ENSMFAG00000000102:LRIG2:-:three_prime_utr:protein_coding:LRIG2|ENSMFAG00000000102:LRIG2:-:exon:protein_coding:LRIG2|ENSMFAG00000000102:LRIG2:-:gene:protein_coding:LRIG2|ENSMFAG00000000102:LRIG2:-:transcript:protein_coding:LRIG2	cg00065569 (II, LRIG2)
cg00065570	AQIA01074699.1(-):2134-2135	CpG_shelf	SLC39A4:0:inside	ENSMFAG00000031715:SLC39A4:+:exon:protein_coding:SLC39A4|ENSMFAG00000031715:SLC39A4:+:gene:protein_coding:SLC39A4|ENSMFAG00000031715:SLC39A4:+:transcript:protein_coding:SLC39A4|ENSMFAG00000031715:SLC39A4:+:CDS:protein_coding:SLC39A4	cg00065570 (II, SLC39A4)
cg00065581	16(+):5507220-5507221	CpG_shore	DERL2:958:downstream	ENSMFAG00000042578:DHX33:-:FLANKING5000:protein_coding:DHX33|ENSMFAG00000042300:DERL2:-:FLANKING5000:protein_coding:DERL2	cg00065581 (II, DHX33)
cg00065764	10(-):94816845-94816846	CpG_shore	NTSR1:271:upstream	ENSMFAG00000030438:NTSR1:+:FLANKING5000:protein_coding:NTSR1	cg00065764 (II, NTSR1)
cg00065935	2(-):151286727-151286728	CpG_island	STXBP5L:0:inside	ENSMFAG00000002402:STXBP5L:-:transcript:protein_coding:STXBP5L|ENSMFAG00000002402:STXBP5L:-:gene:protein_coding:STXBP5L|ENSMFAG00000002402:STXBP5L:-:transcript:protein_coding:STXBP5L|ENSMFAG00000002402:STXBP5L:-:exon:protein_coding:STXBP5L|ENSMFAG00000002402:STXBP5L:-:five_prime_utr:protein_coding:STXBP5L|ENSMFAG00000002402:STXBP5L:-:exon:protein_coding:STXBP5L|ENSMFAG00000002402:STXBP5L:-:five_p…	cg00065935 (I, STXBP5L)
cg00065942	14(-):6811697-6811698	CpG_shelf	ENSMFAG00000036580:0:inside	ENSMFAG00000036580:ENSMFAG00000036580:+:transcript:protein_coding:.|ENSMFAG00000036580:ENSMFAG00000036580:+:gene:protein_coding:.|ENSMFAG00000036580:ENSMFAG00000036580:+:transcript:protein_coding:.|ENSMFAG00000038730:NDUFV1:-:FLANKING5000:protein_coding:.	cg00065942 (II, DOC2GP)
cg00066153	14(-):121480837-121480838	---	CHEK1,ACRV1:0:inside	ENSMFAG00000000771:CHEK1:+:gene:protein_coding:CHEK1|ENSMFAG00000000771:CHEK1:+:transcript:protein_coding:CHEK1|ENSMFAG00000036664:ACRV1:-:gene:protein_coding:ACRV1|ENSMFAG00000036664:ACRV1:-:transcript:protein_coding:ACRV1|ENSMFAG00000036664:ACRV1:-:exon:protein_coding:ACRV1|ENSMFAG00000036664:ACRV1:-:five_prime_utr:protein_coding:ACRV1	cg00066153 (II, ACRV1)
cg00066270	1(-):44213022-44213023	---	PRG4:738:upstream	ENSMFAG00000045020:PRG4:+:FLANKING5000:protein_coding:PRG4	cg00066270 (II, PRG4;MIR548F1)
cg00066449	3(+):43734781-43734782	CpG_shelf	ENSMFAG00000036062:26:upstream	ENSMFAG00000036062:ENSMFAG00000036062:-:FLANKING5000:protein_coding:.	cg00066449 (II, ATP5J2)
cg00066499	1(+):201809553-201809554	CpG_island	ENSMFAG00000000153:23658:downstream	---	cg00066499 (I)
cg00066554	1(+):91249912-91249913	CpG_shelf	VANGL2:0:inside	ENSMFAG00000033897:VANGL2:-:transcript:protein_coding:VANGL2|ENSMFAG00000033897:VANGL2:-:gene:protein_coding:VANGL2|ENSMFAG00000033897:VANGL2:-:transcript:protein_coding:VANGL2|ENSMFAG00000033897:VANGL2:-:transcript:protein_coding:VANGL2|ENSMFAG00000033897:VANGL2:-:CDS:protein_coding:VANGL2|ENSMFAG00000033897:VANGL2:-:exon:protein_coding:VANGL2|ENSMFAG00000033897:VANGL2:-:exon:protein_coding:VANG…	cg00066554 (II, VANGL2)
cg00066640	7(+):20919169-20919170	---	FRMD5:0:inside	ENSMFAG00000000843:FRMD5:-:gene:protein_coding:FRMD5|ENSMFAG00000000843:FRMD5:-:transcript:protein_coding:FRMD5|ENSMFAG00000000843:FRMD5:-:transcript:protein_coding:FRMD5	cg00066640 (II, FRMD5)
cg00066663	16(-):7996653-7996654	---	CHD3:0:inside	ENSMFAG00000020113:CHD3:+:gene:protein_coding:CHD3|ENSMFAG00000020113:CHD3:+:transcript:protein_coding:CHD3|ENSMFAG00000020113:CHD3:+:transcript:protein_coding:CHD3	cg00066663 (II, CHD3)
cg00066671	1(-):124806873-124806874	---	OLFM3:0:inside	ENSMFAG00000032568:OLFM3:+:five_prime_utr:protein_coding:.|ENSMFAG00000032568:OLFM3:+:exon:protein_coding:.|ENSMFAG00000032568:OLFM3:+:gene:protein_coding:.|ENSMFAG00000032568:OLFM3:+:transcript:protein_coding:.	cg00066671 (I, OLFM3)
cg00066750	4(-):29831424-29831425	CpG_shore	HEY2:0:inside	ENSMFAG00000032107:HEY2:+:gene:protein_coding:HEY2|ENSMFAG00000032107:HEY2:+:transcript:protein_coding:HEY2|ENSMFAG00000032107:HEY2:+:transcript:protein_coding:HEY2	cg00066750 (II, HEY2)
cg00066751	11(-):13593304-13593305	CpG_shelf	HEBP1:0:inside	ENSMFAG00000031854:HEBP1:-:gene:protein_coding:HEBP1|ENSMFAG00000031854:HEBP1:-:transcript:protein_coding:HEBP1	cg00066751 (II, HEBP1)
cg00066942	12(+):37198074-37198075	CpG_shore	EPC2:1374:upstream	ENSMFAG00000002751:EPC2:+:FLANKING5000:protein_coding:EPC2	cg00066942 (II, EPC2)
cg00067095	17(-):9957230-9957231	---	KATNAL1:57764:upstream	---	cg00067095 (II, LINC00426)
cg00067102	1(+):7816174-7816175	CpG_island	OPN3:0:inside	ENSMFAG00000042077:OPN3:+:exon:protein_coding:OPN3|ENSMFAG00000042077:OPN3:+:gene:protein_coding:OPN3|ENSMFAG00000042077:OPN3:+:transcript:protein_coding:OPN3|ENSMFAG00000042077:OPN3:+:CDS:protein_coding:OPN3|ENSMFAG00000042077:OPN3:+:exon:protein_coding:OPN3|ENSMFAG00000042077:OPN3:+:transcript:protein_coding:OPN3|ENSMFAG00000042077:OPN3:+:transcript:protein_coding:OPN3	cg00067102 (II, OPN3)
cg00067126	12(-):10336905-10336906	CpG_shore	NIFK:0:inside	ENSMFAG00000031270:NIFK:+:gene:protein_coding:NIFK|ENSMFAG00000031270:NIFK:+:transcript:protein_coding:NIFK|ENSMFAG00000031270:NIFK:+:transcript:protein_coding:NIFK	cg00067126 (II, MKI67IP)
cg00067471	19(+):1018067-1018068	CpG_island	ATP5F1D:366:upstream	ENSMFAG00000039140:ATP5F1D:+:FLANKING5000:protein_coding:ATP5F1D	cg00067471 (II, ATP5D)
cg00067518	1(-):220631065-220631066	CpG_shore	CAMTA1:0:inside	ENSMFAG00000035577:CAMTA1:-:transcript:protein_coding:CAMTA1|ENSMFAG00000035577:CAMTA1:-:gene:protein_coding:CAMTA1|ENSMFAG00000035577:CAMTA1:-:transcript:protein_coding:CAMTA1	cg00067518 (II, CAMTA1)
cg00067574	13(+):63839764-63839765	CpG_island	RHOQ:0:inside	ENSMFAG00000044820:RHOQ:-:gene:protein_coding:RHOQ|ENSMFAG00000044820:RHOQ:-:transcript:protein_coding:RHOQ|ENSMFAG00000044820:RHOQ:-:CDS:protein_coding:RHOQ|ENSMFAG00000044820:RHOQ:-:exon:protein_coding:RHOQ	cg00067574 (I, RHOQ)
cg00067576	19(-):2359694-2359695	CpG_island	GADD45B:1099:upstream	ENSMFAG00000042254:GADD45B:+:FLANKING5000:protein_coding:GADD45B	cg00067576 (II, GADD45B)
cg00067642	1(-):81436273-81436274	CpG_shore	TAF1A:16220:upstream	---	cg00067642 (II)
cg00067742	13(-):109292209-109292210	CpG_shore	MYT1L:0:inside	ENSMFAG00000008018:MYT1L:+:transcript:protein_coding:MYT1L|ENSMFAG00000008018:MYT1L:+:gene:protein_coding:MYT1L|ENSMFAG00000008018:MYT1L:+:transcript:protein_coding:MYT1L|ENSMFAG00000008018:MYT1L:+:exon:protein_coding:MYT1L|ENSMFAG00000008018:MYT1L:+:CDS:protein_coding:MYT1L|ENSMFAG00000008018:MYT1L:+:exon:protein_coding:MYT1L|ENSMFAG00000008018:MYT1L:+:transcript:protein_coding:MYT1L|ENSMFAG0000…	cg00067742 (II, MYT1L)
cg00067753	1(-):167824938-167824939	---	FGGY:0:inside	ENSMFAG00000037904:FGGY:-:gene:protein_coding:FGGY|ENSMFAG00000037904:FGGY:-:transcript:protein_coding:FGGY|ENSMFAG00000037904:FGGY:-:transcript:protein_coding:FGGY|ENSMFAG00000037904:FGGY:-:transcript:protein_coding:FGGY|ENSMFAG00000037904:FGGY:-:transcript:protein_coding:FGGY	cg00067753 (II, FGGY)
cg00067758	4(+):82478061-82478062	---	ENSMFAG00000046758:239601:downstream	---	cg00067758 (II)
cg00068038	13(+):74248915-74248916	---	CRIM1:0:inside	ENSMFAG00000043056:CRIM1:-:transcript:protein_coding:CRIM1|ENSMFAG00000043056:CRIM1:-:gene:protein_coding:CRIM1|ENSMFAG00000043056:CRIM1:-:transcript:protein_coding:CRIM1|ENSMFAG00000043056:CRIM1:-:transcript:protein_coding:CRIM1	cg00068038 (II, CRIM1)
cg00068102	12(+):11252487-11252488	---	GLI2:62360:upstream	---	cg00068102 (II, GLI2)
cg00068160	17(-):77336050-77336051	CpG_shore	SOX21:509:downstream	ENSMFAG00000044720:SOX21:-:FLANKING5000:protein_coding:SOX21	cg00068160 (II, SOX21)
cg00068174	7(+):132218654-132218655	---	RDH11:0:inside	ENSMFAG00000038564:RDH11:-:transcript:protein_coding:.|ENSMFAG00000038564:RDH11:-:gene:protein_coding:.|ENSMFAG00000038564:RDH11:-:transcript:protein_coding:.|ENSMFAG00000038564:RDH11:-:CDS:protein_coding:.|ENSMFAG00000038564:RDH11:-:exon:protein_coding:.	cg00068174 (II, RDH11)
cg00068503	1(+):187387473-187387474	CpG_island	COL9A2:0:inside	ENSMFAG00000028569:COL9A2:+:gene:protein_coding:COL9A2|ENSMFAG00000028569:COL9A2:+:transcript:protein_coding:COL9A2	cg00068503 (II, COL9A2)
cg00068519	3(-):117360127-117360128	---	SGCE:0:inside	ENSMFAG00000000448:SGCE:+:gene:protein_coding:SGCE|ENSMFAG00000000448:SGCE:+:transcript:protein_coding:SGCE|ENSMFAG00000000448:SGCE:+:transcript:protein_coding:SGCE|ENSMFAG00000000448:SGCE:+:transcript:protein_coding:SGCE|ENSMFAG00000000448:SGCE:+:transcript:protein_coding:SGCE|ENSMFAG00000000448:SGCE:+:transcript:protein_coding:SGCE|ENSMFAG00000000448:SGCE:+:transcript:protein_coding:SGCE|ENSMFA…	cg00068519 (II, SGCE)
cg00068622	6(-):78769186-78769187	CpG_shore	FAM151B:0:inside	ENSMFAG00000042443:FAM151B:+:five_prime_utr:protein_coding:FAM151B|ENSMFAG00000042443:FAM151B:+:exon:protein_coding:FAM151B|ENSMFAG00000042443:FAM151B:+:gene:protein_coding:FAM151B|ENSMFAG00000042443:FAM151B:+:transcript:protein_coding:FAM151B	cg00068622 (I, FAM151B)
cg00068745	19(+):16302990-16302991	CpG_island	TPM4:85:upstream	ENSMFAG00000042469:TPM4:+:FLANKING5000:protein_coding:.	cg00068745 (II, TPM4)
cg00069001	X(+):68129500-68129501	---	MED12:0:inside	ENSMFAG00000032161:MED12:+:transcript:protein_coding:MED12|ENSMFAG00000032161:MED12:+:transcript:protein_coding:MED12|ENSMFAG00000032161:MED12:+:gene:protein_coding:MED12|ENSMFAG00000032161:MED12:+:transcript:protein_coding:MED12|ENSMFAG00000032161:MED12:+:CDS:protein_coding:MED12|ENSMFAG00000032161:MED12:+:exon:protein_coding:MED12	cg00069001 (II, MED12)
cg00069002	1(-):194644397-194644398	CpG_island	A3GALT2:0:inside	ENSMFAG00000033203:A3GALT2:+:gene:protein_coding:A3GALT2|ENSMFAG00000033203:A3GALT2:+:transcript:protein_coding:A3GALT2|ENSMFAG00000033203:A3GALT2:+:CDS:protein_coding:A3GALT2|ENSMFAG00000033203:A3GALT2:+:exon:protein_coding:A3GALT2	cg00069002 (II)
cg00069242	7(-):86678423-86678424	CpG_island	AJUBA:0:inside	ENSMFAG00000032412:AJUBA:-:gene:protein_coding:AJUBA|ENSMFAG00000032412:AJUBA:-:transcript:protein_coding:AJUBA|ENSMFAG00000032412:AJUBA:-:CDS:protein_coding:AJUBA|ENSMFAG00000032412:AJUBA:-:exon:protein_coding:AJUBA	cg00069242 (II, JUB)
cg00069314	5(-):168831529-168831530	CpG_shelf	CLCN3:0:inside	ENSMFAG00000039959:CLCN3:+:exon:protein_coding:CLCN3|ENSMFAG00000039959:CLCN3:+:five_prime_utr:protein_coding:CLCN3|ENSMFAG00000039959:CLCN3:+:gene:protein_coding:CLCN3|ENSMFAG00000039959:CLCN3:+:transcript:protein_coding:CLCN3	cg00069314 (I, CLCN3)
cg00069341	4(+):15089434-15089435	---	SLC16A10:0:inside	ENSMFAG00000037297:SLC16A10:+:gene:protein_coding:SLC16A10|ENSMFAG00000037297:SLC16A10:+:transcript:protein_coding:SLC16A10|ENSMFAG00000037297:SLC16A10:+:CDS:protein_coding:SLC16A10|ENSMFAG00000037297:SLC16A10:+:exon:protein_coding:SLC16A10	cg00069341 (II, SLC16A10)
cg00069662	19(+):12352928-12352929	CpG_shore	ENSMFAG00000038561:227:upstream	ENSMFAG00000038561:ENSMFAG00000038561:+:FLANKING5000:protein_coding:.	cg00069662 (II, ZNF844)
cg00069860	1(+):183145500-183145501	CpG_island	RNF220:0:inside	ENSMFAG00000040181:RNF220:-:transcript:protein_coding:RNF220|ENSMFAG00000040181:RNF220:-:gene:protein_coding:RNF220|ENSMFAG00000040181:RNF220:-:transcript:protein_coding:RNF220|ENSMFAG00000040181:RNF220:-:transcript:protein_coding:RNF220	cg00069860 (I, RNF220)
cg00070052	15(-):24167234-24167235	CpG_shore	POLE3:0:inside	ENSMFAG00000032550:C15H9orf43:-:FLANKING5000:protein_coding:.|ENSMFAG00000030385:POLE3:+:gene:protein_coding:.|ENSMFAG00000030385:POLE3:+:transcript:protein_coding:.|ENSMFAG00000030385:POLE3:+:CDS:protein_coding:.|ENSMFAG00000030385:POLE3:+:exon:protein_coding:.	cg00070052 (II, POLE3;C9orf43)
cg00070105	17(-):5853327-5853328	---	ATP8A2:0:inside	ENSMFAG00000037099:ATP8A2:+:gene:protein_coding:ATP8A2|ENSMFAG00000037099:ATP8A2:+:transcript:protein_coding:ATP8A2	cg00070105 (II, ATP8A2)
cg00070165	14(-):111184073-111184074	---	CADM1:0:inside	ENSMFAG00000040148:CADM1:-:transcript:protein_coding:CADM1|ENSMFAG00000040148:CADM1:-:gene:protein_coding:CADM1|ENSMFAG00000040148:CADM1:-:transcript:protein_coding:CADM1|ENSMFAG00000040148:CADM1:-:transcript:protein_coding:CADM1|ENSMFAG00000040148:CADM1:-:transcript:protein_coding:CADM1|ENSMFAG00000040148:CADM1:-:transcript:protein_coding:CADM1	cg00070165 (II, CADM1)
cg00070185	AQIA01078538.1(-):1344-1345	CpG_shore	---:1000000:---	---	cg00070185 (II)
cg00070424	9(-):109607385-109607386	---	ENSMFAG00000044941:56665:downstream	---	cg00070424 (II)
cg00070868	10(+):434429-434430	CpG_shore	PPP6R2:0:inside	ENSMFAG00000002797:PPP6R2:-:gene:protein_coding:PPP6R2|ENSMFAG00000002797:PPP6R2:-:transcript:protein_coding:PPP6R2|ENSMFAG00000002797:PPP6R2:-:transcript:protein_coding:PPP6R2|ENSMFAG00000010401:RF00019:-:FLANKING5000:misc_RNA:.	cg00070868 (II, PPP6R2)
cg00070899	4(-):136772273-136772274	CpG_island	GRM4:0:inside	ENSMFAG00000043495:GRM4:+:transcript:protein_coding:.|ENSMFAG00000043495:GRM4:+:gene:protein_coding:.|ENSMFAG00000043495:GRM4:+:transcript:protein_coding:.|ENSMFAG00000043495:GRM4:+:transcript:protein_coding:.|ENSMFAG00000043495:GRM4:+:transcript:protein_coding:.|ENSMFAG00000043495:GRM4:+:transcript:protein_coding:.|ENSMFAG00000043495:GRM4:+:transcript:protein_coding:.	cg00070899 (I, GRM4)
cg00070908	16(-):27722024-27722025	---	RAB11FIP4:0:inside	ENSMFAG00000036401:RAB11FIP4:+:transcript:protein_coding:RAB11FIP4|ENSMFAG00000036401:RAB11FIP4:+:gene:protein_coding:RAB11FIP4|ENSMFAG00000036401:RAB11FIP4:+:transcript:protein_coding:RAB11FIP4|ENSMFAG00000036401:RAB11FIP4:+:CDS:protein_coding:RAB11FIP4|ENSMFAG00000036401:RAB11FIP4:+:exon:protein_coding:RAB11FIP4	cg00070908 (II, RAB11FIP4)
cg00071051	4(+):126267772-126267773	CpG_shore	SLC35B2:0:inside	ENSMFAG00000037930:NFKBIE:+:FLANKING5000:protein_coding:NFKBIE|ENSMFAG00000037986:SLC35B2:+:gene:protein_coding:SLC35B2|ENSMFAG00000037986:SLC35B2:+:transcript:protein_coding:SLC35B2|ENSMFAG00000037986:SLC35B2:+:transcript:protein_coding:SLC35B2|ENSMFAG00000037986:SLC35B2:+:CDS:protein_coding:SLC35B2|ENSMFAG00000037986:SLC35B2:+:exon:protein_coding:SLC35B2|ENSMFAG00000012340:ENSMFAG00000012340:+:…	cg00071051 (II, SLC35B2)
cg00071408	8(+):23192570-23192571	CpG_shore	RHOBTB2:0:inside	ENSMFAG00000036619:RHOBTB2:+:transcript:protein_coding:RHOBTB2|ENSMFAG00000036619:RHOBTB2:+:gene:protein_coding:RHOBTB2|ENSMFAG00000036619:RHOBTB2:+:transcript:protein_coding:RHOBTB2|ENSMFAG00000036619:RHOBTB2:+:CDS:protein_coding:RHOBTB2|ENSMFAG00000036619:RHOBTB2:+:exon:protein_coding:RHOBTB2	cg00071408 (I, RHOBTB2)
cg00071452	15(-):38606663-38606664	---	TGFBR1:5412:downstream	---	cg00071452 (II)
cg00071554	3(-):10282926-10282927	---	CLDN14:18703:upstream	---	cg00071554 (II, CLDN14)
cg00072099	5(+):87402708-87402709	CpG_island	PPM1K:399:upstream	ENSMFAG00000030885:PPM1K:-:FLANKING5000:protein_coding:PPM1K	cg00072099 (I, PPM1K)
cg00072158	17(-):8083235-8083236	---	FLT1:0:inside	ENSMFAG00000035718:FLT1:-:gene:protein_coding:FLT1|ENSMFAG00000035718:FLT1:-:transcript:protein_coding:FLT1	cg00072158 (II, FLT1)
cg00072216	5(-):2307590-2307591	CpG_island	MXD4:0:inside	ENSMFAG00000030142:MXD4:-:gene:protein_coding:MXD4|ENSMFAG00000030142:MXD4:-:transcript:protein_coding:MXD4|ENSMFAG00000030142:MXD4:-:transcript:protein_coding:MXD4	cg00072216 (I, MXD4)
cg00072478	19(-):51362885-51362886	CpG_shore	LRRC4B:0:inside	ENSMFAG00000036984:LRRC4B:-:gene:protein_coding:LRRC4B|ENSMFAG00000036984:LRRC4B:-:transcript:protein_coding:LRRC4B	cg00072478 (II, LRRC4B)
cg00072683	12(-):123200220-123200221	CpG_shelf	DGKD:0:inside	ENSMFAG00000002861:DGKD:+:transcript:protein_coding:DGKD|ENSMFAG00000002861:DGKD:+:transcript:protein_coding:DGKD|ENSMFAG00000002861:DGKD:+:gene:protein_coding:DGKD	cg00072683 (II, DGKD)
cg00072689	16(+):33957464-33957465	---	HOXB6:0:inside	ENSMFAG00000002294:HOXB6:-:gene:protein_coding:HOXB6|ENSMFAG00000002294:HOXB6:-:transcript:protein_coding:HOXB6|ENSMFAG00000039298:HOXB7:-:FLANKING5000:protein_coding:HOXB7	cg00072689 (II, LOC404266;HOXB6)
cg00072720	16(+):7320019-7320020	CpG_island	CLDN7:0:inside	ENSMFAG00000038563:ELP5:+:FLANKING5000:protein_coding:ELP5|ENSMFAG00000041154:CLDN7:-:gene:protein_coding:CLDN7|ENSMFAG00000041154:CLDN7:-:transcript:protein_coding:CLDN7|ENSMFAG00000006462:RF00019:-:FLANKING5000:misc_RNA:.	cg00072720 (II, CLDN7)
cg00072839	X(-):88939433-88939434	CpG_shore	RF00004:17660:upstream	---	cg00072839 (I, PCDH11X)
cg00072891	5(+):102190188-102190189	CpG_island	CISD2:0:inside	ENSMFAG00000002932:UBE2D3:-:FLANKING5000:protein_coding:.|ENSMFAG00000033046:CISD2:+:gene:protein_coding:.|ENSMFAG00000033046:CISD2:+:transcript:protein_coding:.	cg00072891 (I, UBE2D3;CISD2)
cg00073003	17(-):94657580-94657581	CpG_shore	SOX1:1430:downstream	ENSMFAG00000019013:SOX1:+:FLANKING5000:protein_coding:SOX1	cg00073003 (II, SOX1)
cg00073010	16(+):18044644-18044645	CpG_shore	RF02178:48473:downstream	---	cg00073010 (II, RAI1)
cg00073090	19(-):1041553-1041554	CpG_shore	CIRBP:0:inside	ENSMFAG00000034048:CIRBP:+:transcript:protein_coding:CIRBP|ENSMFAG00000034048:CIRBP:+:gene:protein_coding:CIRBP|ENSMFAG00000034048:CIRBP:+:transcript:protein_coding:CIRBP	cg00073090 (II)
cg00073299	19(-):50039326-50039327	CpG_shore	TRPM4:369:downstream	ENSMFAG00000000261:TRPM4:+:FLANKING5000:protein_coding:TRPM4	cg00073299 (II)
cg00073460	4(-):55437925-55437926	---	ZC3H12D:0:inside	ENSMFAG00000034693:ZC3H12D:-:gene:protein_coding:ZC3H12D|ENSMFAG00000034693:ZC3H12D:-:transcript:protein_coding:ZC3H12D|ENSMFAG00000034693:ZC3H12D:-:exon:protein_coding:ZC3H12D|ENSMFAG00000034693:ZC3H12D:-:five_prime_utr:protein_coding:ZC3H12D	cg00073460 (II, ZC3H12D)
cg00073543	1(-):189353518-189353519	CpG_shore	RF00026:67445:downstream	---	cg00073543 (II)
cg00073565	8(-):106619547-106619548	---	ZFPM2:0:inside	ENSMFAG00000045726:ZFPM2:+:gene:protein_coding:ZFPM2|ENSMFAG00000045726:ZFPM2:+:transcript:protein_coding:ZFPM2	cg00073565 (II, ZFPM2)
cg00073592	14(-):24173924-24173925	---	TTC17:0:inside	ENSMFAG00000033718:TTC17:-:gene:protein_coding:TTC17|ENSMFAG00000033718:TTC17:-:transcript:protein_coding:TTC17|ENSMFAG00000033718:TTC17:-:transcript:protein_coding:TTC17|ENSMFAG00000033718:TTC17:-:transcript:protein_coding:TTC17|ENSMFAG00000033718:TTC17:-:CDS:protein_coding:TTC17|ENSMFAG00000033718:TTC17:-:exon:protein_coding:TTC17	cg00073592 (II, TTC17)
cg00073713	3(+):42369399-42369400	CpG_island	LMTK2:0:inside	ENSMFAG00000034382:LMTK2:+:gene:protein_coding:LMTK2|ENSMFAG00000034382:LMTK2:+:transcript:protein_coding:LMTK2|ENSMFAG00000034382:LMTK2:+:CDS:protein_coding:LMTK2|ENSMFAG00000034382:LMTK2:+:exon:protein_coding:LMTK2	cg00073713 (II, LMTK2)
cg00073751	1(+):60682494-60682495	---	LGR6:0:inside	ENSMFAG00000035892:LGR6:+:gene:protein_coding:LGR6|ENSMFAG00000035892:LGR6:+:transcript:protein_coding:LGR6|ENSMFAG00000035892:LGR6:+:transcript:protein_coding:LGR6|ENSMFAG00000035892:LGR6:+:transcript:protein_coding:LGR6	cg00073751 (II, LGR6)
cg00073794	13(-):80972952-80972953	---	ALK:0:inside	ENSMFAG00000032798:ALK:+:gene:protein_coding:ALK|ENSMFAG00000032798:ALK:+:transcript:protein_coding:ALK	cg00073794 (I, ALK)
cg00074145	7(-):29789758-29789759	CpG_shelf	ONECUT1:0:inside	ENSMFAG00000005880:ONECUT1:-:gene:protein_coding:ONECUT1|ENSMFAG00000005880:ONECUT1:-:transcript:protein_coding:ONECUT1	cg00074145 (I, ONECUT1)
cg00074184	1(-):110783072-110783073	CpG_island	SLC22A15:0:inside	ENSMFAG00000042672:SLC22A15:-:gene:protein_coding:SLC22A15|ENSMFAG00000042672:SLC22A15:-:transcript:protein_coding:SLC22A15|ENSMFAG00000042672:SLC22A15:-:transcript:protein_coding:SLC22A15|ENSMFAG00000042672:SLC22A15:-:CDS:protein_coding:SLC22A15|ENSMFAG00000042672:SLC22A15:-:exon:protein_coding:SLC22A15|ENSMFAG00000042672:SLC22A15:-:CDS:protein_coding:SLC22A15|ENSMFAG00000042672:SLC22A15:-:exon:…	cg00074184 (II, SLC22A15)
cg00074244	7(+):138272625-138272626	CpG_shelf	DNAL1:11524:upstream	---	cg00074244 (II)
cg00074771	7(-):20782366-20782367	CpG_shore	WDR76:0:inside	ENSMFAG00000041549:MFAP1:-:FLANKING5000:protein_coding:MFAP1|ENSMFAG00000045762:WDR76:+:gene:protein_coding:WDR76|ENSMFAG00000045762:WDR76:+:transcript:protein_coding:WDR76|ENSMFAG00000045762:WDR76:+:CDS:protein_coding:WDR76|ENSMFAG00000045762:WDR76:+:exon:protein_coding:WDR76	cg00074771 (II, WDR76)
cg00074818	8(-):12000197-12000198	CpG_island	ENSMFAG00000046451:47051:upstream	---	cg00074818 (II, CLDN23)
cg00074853	4(+):14692765-14692766	CpG_shore	CDK19:94:upstream	ENSMFAG00000042294:CDK19:-:FLANKING5000:protein_coding:CDK19	cg00074853 (II, CDK19;AMD1)
cg00075034	KE146516.1(-):4253-4254	CpG_shore	---:1000000:---	---	cg00075034 (II, ZC3H7B)
cg00075123	2(+):128360837-128360838	---	SHQ1:11882:downstream	---	cg00075123 (II)
cg00075402	14(-):90419057-90419058	---	PIWIL4:381:upstream	ENSMFAG00000042631:PIWIL4:+:FLANKING5000:protein_coding:PIWIL4	cg00075402 (II, PIWIL4)
cg00075468	10(-):21178749-21178750	---	CASTOR1:2390:downstream	ENSMFAG00000002380:CASTOR1:+:FLANKING5000:protein_coding:CASTOR1	cg00075468 (II)
cg00075507	16(+):24603766-24603767	CpG_shelf	SARM1:0:inside	ENSMFAG00000000906:SARM1:+:gene:protein_coding:SARM1|ENSMFAG00000000906:SARM1:+:transcript:protein_coding:SARM1|ENSMFAG00000000906:SARM1:+:CDS:protein_coding:SARM1|ENSMFAG00000000906:SARM1:+:exon:protein_coding:SARM1	cg00075507 (II, SARM1)
cg00075615	20(+):59810332-59810333	---	ZFHX3:0:inside	ENSMFAG00000034225:ZFHX3:+:gene:protein_coding:ZFHX3|ENSMFAG00000034225:ZFHX3:+:transcript:protein_coding:ZFHX3|ENSMFAG00000034225:ZFHX3:+:CDS:protein_coding:ZFHX3|ENSMFAG00000034225:ZFHX3:+:exon:protein_coding:ZFHX3	cg00075615 (II, ZFHX3)
cg00075620	12(-):22849016-22849017	---	RF00100:42006:downstream	---	cg00075620 (II)
cg00075634	5(-):184413887-184413888	CpG_island	HELT:0:inside	ENSMFAG00000039500:HELT:+:gene:protein_coding:HELT|ENSMFAG00000039500:HELT:+:transcript:protein_coding:HELT|ENSMFAG00000039500:HELT:+:CDS:protein_coding:HELT|ENSMFAG00000039500:HELT:+:exon:protein_coding:HELT	cg00075634 (II, HELT)
cg00075768	17(-):10062592-10062593	CpG_island	HMGB1:33:upstream	ENSMFAG00000030905:HMGB1:-:FLANKING5000:protein_coding:.	cg00075768 (I, HMGB1)
cg00075920	6(+):177433822-177433823	CpG_shore	TMED9:0:inside	ENSMFAG00000045397:TMED9:+:gene:protein_coding:.|ENSMFAG00000045397:TMED9:+:transcript:protein_coding:.|ENSMFAG00000045397:TMED9:+:exon:protein_coding:.|ENSMFAG00000045397:TMED9:+:three_prime_utr:protein_coding:.|ENSMFAG00000040618:B4GALT7:+:FLANKING5000:protein_coding:B4GALT7	cg00075920 (II, B4GALT7)
cg00075967	7(-):52224053-52224054	---	STRA6:0:inside	ENSMFAG00000038239:STRA6:-:gene:protein_coding:STRA6|ENSMFAG00000038239:STRA6:-:transcript:protein_coding:STRA6|ENSMFAG00000038239:STRA6:-:transcript:protein_coding:STRA6|ENSMFAG00000038239:STRA6:-:transcript:protein_coding:STRA6	cg00075967 (II, STRA6)
cg00076107	11(+):127354292-127354293	---	PITPNM2:50978:upstream	---	cg00076107 (II, PITPNM2)
cg00076365	11(-):76080476-76080477	CpG_shore	CSRP2:0:inside	ENSMFAG00000033853:CSRP2:-:gene:protein_coding:CSRP2|ENSMFAG00000033853:CSRP2:-:transcript:protein_coding:CSRP2	cg00076365 (II, CSRP2)
cg00076612	2(-):36240430-36240431	---	SLCO2A1:26880:upstream	---	cg00076612 (II)
cg00076998	2(+):40988069-40988070	CpG_island	PIK3CB:0:inside	ENSMFAG00000002622:PIK3CB:-:gene:protein_coding:PIK3CB|ENSMFAG00000002622:PIK3CB:-:transcript:protein_coding:PIK3CB	cg00076998 (II)
cg00077166	15(-):26271238-26271239	---	ECPAS:0:inside	ENSMFAG00000042124:ECPAS:+:transcript:protein_coding:ECPAS|ENSMFAG00000042124:ECPAS:+:gene:protein_coding:ECPAS|ENSMFAG00000042124:ECPAS:+:transcript:protein_coding:ECPAS|ENSMFAG00000042124:ECPAS:+:transcript:protein_coding:ECPAS|ENSMFAG00000042124:ECPAS:+:transcript:protein_coding:ECPAS|ENSMFAG00000042124:ECPAS:+:transcript:protein_coding:ECPAS|ENSMFAG00000042124:ECPAS:+:CDS:protein_coding:ECPAS…	cg00077166 (II, KIAA0368)
cg00077285	7(-):13917810-13917811	---	MEIS2:36504:upstream	---	cg00077285 (II)
cg00077297	7(-):57679676-57679677	---	MIR184:3448:downstream	ENSMFAG00000006566:MIR184:+:FLANKING5000:miRNA:MIR184	cg00077297 (II)
cg00077307	10(-):8445543-8445544	---	POLDIP3:0:inside	ENSMFAG00000044670:POLDIP3:+:gene:protein_coding:POLDIP3|ENSMFAG00000044670:POLDIP3:+:transcript:protein_coding:POLDIP3|ENSMFAG00000044670:POLDIP3:+:transcript:protein_coding:POLDIP3|ENSMFAG00000044670:POLDIP3:+:transcript:protein_coding:POLDIP3|ENSMFAG00000044670:POLDIP3:+:transcript:protein_coding:POLDIP3|ENSMFAG00000024295:ENSMFAG00000024295:-:FLANKING5000:protein_coding:.|ENSMFAG00000044670:P…	cg00077307 (II, POLDIP3)
cg00077477	6(-):159308740-159308741	---	ENSMFAG00000046532:32048:upstream	---	cg00077477 (II)
cg00077516	6(-):70456292-70456293	CpG_island	MRPS27:0:inside	ENSMFAG00000030039:MRPS27:-:gene:protein_coding:MRPS27|ENSMFAG00000030039:MRPS27:-:transcript:protein_coding:MRPS27|ENSMFAG00000030039:MRPS27:-:transcript:protein_coding:MRPS27	cg00077516 (II, MRPS27)
cg00077547	9(-):74650520-74650521	---	TMEM26:0:inside	ENSMFAG00000035704:TMEM26:+:gene:protein_coding:TMEM26|ENSMFAG00000035704:TMEM26:+:transcript:protein_coding:TMEM26|ENSMFAG00000035704:TMEM26:+:CDS:protein_coding:TMEM26|ENSMFAG00000035704:TMEM26:+:exon:protein_coding:TMEM26	cg00077547 (II, TMEM26)
cg00077665	4(+):84421400-84421401	---	ANKRD6:0:inside	ENSMFAG00000034278:ANKRD6:-:transcript:protein_coding:ANKRD6|ENSMFAG00000034278:ANKRD6:-:gene:protein_coding:ANKRD6|ENSMFAG00000034278:ANKRD6:-:transcript:protein_coding:ANKRD6|ENSMFAG00000034278:ANKRD6:-:exon:protein_coding:ANKRD6|ENSMFAG00000034278:ANKRD6:-:five_prime_utr:protein_coding:ANKRD6	cg00077665 (II, ANKRD6)
cg00077877	8(+):131775381-131775382	---	ASAP1:256:upstream	ENSMFAG00000044993:ASAP1:-:FLANKING5000:protein_coding:ASAP1	cg00077877 (II, ASAP1)
cg00077904	6(+):151019882-151019883	---	RF00100:5288:downstream	---	cg00077904 (II)
cg00078025	15(-):23181467-23181468	CpG_shore	WHRN:988:downstream	ENSMFAG00000003622:WHRN:+:FLANKING5000:protein_coding:WHRN	cg00078025 (II)
cg00078130	1(-):96537045-96537046	CpG_shelf	HCN3:0:inside	ENSMFAG00000036135:HCN3:-:gene:protein_coding:HCN3|ENSMFAG00000036135:HCN3:-:transcript:protein_coding:HCN3	cg00078130 (II, HCN3)
cg00078221	6(+):139687424-139687425	CpG_shore	ENSMFAG00000041567:0:inside	ENSMFAG00000041567:ENSMFAG00000041567:+:gene:protein_coding:.|ENSMFAG00000041567:ENSMFAG00000041567:+:transcript:protein_coding:.|ENSMFAG00000041567:ENSMFAG00000041567:+:transcript:protein_coding:.|ENSMFAG00000007347:SRA1:-:FLANKING5000:protein_coding:SRA1	cg00078221 (I, EIF4EBP3;ANKHD1-EIF4EBP3)
cg00078245	11(-):52039999-52040000	---	ZNF740:0:inside	ENSMFAG00000007377:ZNF740:+:gene:protein_coding:ZNF740|ENSMFAG00000007377:ZNF740:+:transcript:protein_coding:ZNF740	cg00078245 (II, ZNF740)
cg00078318	13(-):105336710-105336711	CpG_shelf	SOX11:3276:downstream	ENSMFAG00000020206:SOX11:-:FLANKING5000:protein_coding:SOX11	cg00078318 (II, SOX11)
cg00078867	X(+):47212659-47212660	CpG_shelf	WAS:0:inside	ENSMFAG00000034169:WAS:+:gene:protein_coding:WAS|ENSMFAG00000034169:WAS:+:transcript:protein_coding:WAS	cg00078867 (II, WAS)
cg00078940	6(-):134469263-134469264	CpG_island	H2AFY:0:inside	ENSMFAG00000003059:H2AFY:-:gene:protein_coding:H2AFY|ENSMFAG00000003059:H2AFY:-:transcript:protein_coding:H2AFY|ENSMFAG00000003059:H2AFY:-:exon:protein_coding:H2AFY|ENSMFAG00000003059:H2AFY:-:five_prime_utr:protein_coding:H2AFY	cg00078940 (I, H2AFY)
cg00079023	6(-):139248693-139248694	CpG_shelf	PURA:1218:upstream	ENSMFAG00000044287:ENSMFAG00000044287:+:FLANKING5000:protein_coding:.|ENSMFAG00000041097:PURA:+:FLANKING5000:protein_coding:PURA	cg00079023 (II, PURA)
cg00079169	19(-):2735797-2735798	CpG_island	THOP1:0:inside	ENSMFAG00000036742:THOP1:+:gene:protein_coding:THOP1|ENSMFAG00000036742:THOP1:+:transcript:protein_coding:THOP1|ENSMFAG00000036742:THOP1:+:transcript:protein_coding:THOP1|ENSMFAG00000036742:THOP1:+:transcript:protein_coding:THOP1|ENSMFAG00000036742:THOP1:+:CDS:protein_coding:THOP1|ENSMFAG00000036742:THOP1:+:exon:protein_coding:THOP1	cg00079169 (II, THOP1)
cg00079219	11(-):52867963-52867964	CpG_shore	RF01906:291:downstream	ENSMFAG00000004418:RF01905:+:FLANKING5000:misc_RNA:.|ENSMFAG00000023072:RF01906:+:FLANKING5000:misc_RNA:.|ENSMFAG00000006286:ENSMFAG00000006286:+:FLANKING5000:misc_RNA:.|ENSMFAG00000018976:ENSMFAG00000018976:+:FLANKING5000:misc_RNA:.	cg00079219 (II, HOTAIR)
cg00079224	20(-):28473835-28473836	CpG_shore	TAOK2:0:inside	ENSMFAG00000030440:TAOK2:+:transcript:protein_coding:TAOK2|ENSMFAG00000030440:TAOK2:+:gene:protein_coding:TAOK2|ENSMFAG00000030440:TAOK2:+:transcript:protein_coding:TAOK2|ENSMFAG00000030440:TAOK2:+:exon:protein_coding:TAOK2|ENSMFAG00000030440:TAOK2:+:three_prime_utr:protein_coding:TAOK2|ENSMFAG00000035629:HIRIP3:-:FLANKING5000:protein_coding:HIRIP3	cg00079224 (II, TAOK2)
cg00079598	14(-):119800784-119800785	---	TMEM225:13531:downstream	---	cg00079598 (II, OR6M1)
cg00079778	8(-):124369021-124369022	---	ENSMFAG00000013855:0:inside	ENSMFAG00000013855:ENSMFAG00000013855:-:exon:protein_coding:.|ENSMFAG00000013855:ENSMFAG00000013855:-:gene:protein_coding:.|ENSMFAG00000013855:ENSMFAG00000013855:-:transcript:protein_coding:.|ENSMFAG00000013855:ENSMFAG00000013855:-:CDS:protein_coding:.|ENSMFAG00000044615:DERL1:-:FLANKING5000:protein_coding:.	cg00079778 (II, DERL1)
cg00079887	7(-):84643940-84643941	CpG_shore	ARHGEF40,ZNF219:0:inside	ENSMFAG00000023588:ARHGEF40:+:gene:protein_coding:ARHGEF40|ENSMFAG00000023588:ARHGEF40:+:transcript:protein_coding:ARHGEF40|ENSMFAG00000023588:ARHGEF40:+:exon:protein_coding:ARHGEF40|ENSMFAG00000023588:ARHGEF40:+:three_prime_utr:protein_coding:ARHGEF40|ENSMFAG00000045807:ZNF219:-:three_prime_utr:protein_coding:ZNF219|ENSMFAG00000045807:ZNF219:-:exon:protein_coding:ZNF219|ENSMFAG00000045807:ZNF219…	cg00079887 (II, ARHGEF40;ZNF219)
cg00079891	20(-):31037-31038	CpG_island	MPG:5483:upstream	---	cg00079891 (I, RHBDF1)
cg00080059	10(-):95071390-95071391	CpG_island	DIDO1:0:inside	ENSMFAG00000000130:DIDO1:-:gene:protein_coding:DIDO1|ENSMFAG00000000130:DIDO1:-:transcript:protein_coding:DIDO1|ENSMFAG00000003231:GID8:+:FLANKING5000:protein_coding:GID8	cg00080059 (II, DIDO1;C20orf11)
cg00080081	16(-):31744846-31744847	CpG_shore	SLFN11:20523:upstream	---	cg00080081 (II, SLFN11)
cg00080118	4(+):139819111-139819112	CpG_island	TCF19:0:inside	ENSMFAG00000037749:TCF19:-:gene:protein_coding:TCF19|ENSMFAG00000037749:TCF19:-:transcript:protein_coding:TCF19|ENSMFAG00000037749:TCF19:-:exon:protein_coding:TCF19|ENSMFAG00000037749:TCF19:-:five_prime_utr:protein_coding:TCF19|ENSMFAG00000046171:CCHCR1:+:FLANKING5000:protein_coding:CCHCR1	cg00080118 (II, CCHCR1;TCF19)
cg00080123	6(+):177251663-177251664	CpG_island	GRK6:233:upstream	ENSMFAG00000037374:GRK6:+:FLANKING5000:protein_coding:GRK6	cg00080123 (II, GRK6)
cg00080417	1(-):25422320-25422321	CpG_shore	CD247:0:inside	ENSMFAG00000000076:CD247:-:gene:protein_coding:.|ENSMFAG00000000076:CD247:-:transcript:protein_coding:.	cg00080417 (II, CD247)
cg00080483	4(+):136566687-136566688	CpG_shelf	SMIM29:3119:upstream	ENSMFAG00000001292:SMIM29:+:FLANKING5000:protein_coding:SMIM29	cg00080483 (II, C6orf1)
cg00080706	7(+):133811667-133811668	CpG_shelf	GALNT16:302:upstream	ENSMFAG00000037392:GALNT16:+:FLANKING5000:protein_coding:GALNT16	cg00080706 (II, GALNTL1)
cg00080972	6(-):179469368-179469369	CpG_shore	RUFY1:0:inside	ENSMFAG00000033376:RUFY1:+:gene:protein_coding:RUFY1|ENSMFAG00000033376:RUFY1:+:transcript:protein_coding:RUFY1	cg00080972 (II, RUFY1)
cg00080987	11(-):89982450-89982451	---	RF00019:15861:upstream	---	cg00080987 (II)
cg00081251	1(-):182024189-182024190	CpG_island	MMACHC:195:upstream	ENSMFAG00000045813:MMACHC:-:FLANKING5000:protein_coding:MMACHC|ENSMFAG00000038654:CCDC163:+:FLANKING5000:protein_coding:CCDC163	cg00081251 (II, CCDC163P;MMACHC)
cg00081347	16(-):77784099-77784100	---	SGSH:0:inside	ENSMFAG00000024178:SGSH:-:gene:protein_coding:SGSH|ENSMFAG00000024178:SGSH:-:transcript:protein_coding:SGSH|ENSMFAG00000024178:SGSH:-:CDS:protein_coding:SGSH|ENSMFAG00000024178:SGSH:-:exon:protein_coding:SGSH	cg00081347 (I, SGSH)
cg00081602	6(+):71831391-71831392	CpG_shore	ARHGEF28:0:inside	ENSMFAG00000043970:ARHGEF28:+:gene:protein_coding:ARHGEF28|ENSMFAG00000043970:ARHGEF28:+:transcript:protein_coding:ARHGEF28	cg00081602 (II, RGNEF)
cg00081647	14(-):20669195-20669196	CpG_shore	LRP4:0:inside	ENSMFAG00000003482:LRP4:+:gene:protein_coding:LRP4|ENSMFAG00000003482:LRP4:+:transcript:protein_coding:LRP4|ENSMFAG00000003482:LRP4:+:transcript:protein_coding:LRP4|ENSMFAG00000003482:LRP4:+:transcript:protein_coding:LRP4|ENSMFAG00000003482:LRP4:+:transcript:protein_coding:LRP4	cg00081647 (II, LRP4)
cg00081666	4(-):90805923-90805924	CpG_shore	DOP1A:0:inside	ENSMFAG00000031960:DOP1A:-:gene:protein_coding:DOP1A|ENSMFAG00000031960:DOP1A:-:transcript:protein_coding:DOP1A|ENSMFAG00000031960:DOP1A:-:transcript:protein_coding:DOP1A|ENSMFAG00000031960:DOP1A:-:exon:protein_coding:DOP1A|ENSMFAG00000031960:DOP1A:-:five_prime_utr:protein_coding:DOP1A|ENSMFAG00000034654:UBE3D:+:FLANKING5000:protein_coding:UBE3D	cg00081666 (I, DOPEY1)
cg00081714	6(+):115934287-115934288	---	ENSMFAG00000030132:316678:upstream	---	cg00081714 (II)
cg00081919	13(+):67471154-67471155	---	ENSMFAG00000027989:128306:downstream	---	cg00081919 (II)
cg00082194	9(-):117253608-117253609	CpG_shelf	RAB11FIP2:0:inside	ENSMFAG00000000822:RAB11FIP2:-:transcript:protein_coding:RAB11FIP2|ENSMFAG00000000822:RAB11FIP2:-:transcript:protein_coding:RAB11FIP2|ENSMFAG00000000822:RAB11FIP2:-:gene:protein_coding:RAB11FIP2|ENSMFAG00000000822:RAB11FIP2:-:transcript:protein_coding:RAB11FIP2	cg00082194 (II, RAB11FIP2)
cg00082235	11(-):6811814-6811815	CpG_island	IFFO1:0:inside	ENSMFAG00000045145:IFFO1:-:gene:protein_coding:IFFO1|ENSMFAG00000045145:IFFO1:-:transcript:protein_coding:IFFO1|ENSMFAG00000045145:IFFO1:-:transcript:protein_coding:IFFO1|ENSMFAG00000045145:IFFO1:-:CDS:protein_coding:IFFO1|ENSMFAG00000045145:IFFO1:-:exon:protein_coding:IFFO1|ENSMFAG00000045145:IFFO1:-:exon:protein_coding:IFFO1|ENSMFAG00000004333:NOP2:-:FLANKING5000:protein_coding:NOP2	cg00082235 (II, IFFO1)
cg00082476	3(+):161841248-161841249	CpG_shore	SMO:1184:upstream	ENSMFAG00000045402:SMO:+:FLANKING5000:protein_coding:SMO	cg00082476 (II, SMO)
cg00082713	2(-):98892538-98892539	CpG_island	RF00026:73843:upstream	---	cg00082713 (II)
cg00082729	5(-):80734517-80734518	---	ENSMFAG00000029726:28683:downstream	---	cg00082729 (II)
cg00083028	20(+):38100506-38100507	---	ADCY7:0:inside	ENSMFAG00000037814:ADCY7:+:gene:protein_coding:ADCY7|ENSMFAG00000037814:ADCY7:+:transcript:protein_coding:ADCY7|ENSMFAG00000037814:ADCY7:+:transcript:protein_coding:ADCY7|ENSMFAG00000037814:ADCY7:+:transcript:protein_coding:ADCY7|ENSMFAG00000037814:ADCY7:+:CDS:protein_coding:ADCY7|ENSMFAG00000037814:ADCY7:+:exon:protein_coding:ADCY7	cg00083028 (II, ADCY7)
cg00083042	9(+):30632927-30632928	---	JCAD:0:inside	ENSMFAG00000001494:JCAD:-:gene:protein_coding:JCAD|ENSMFAG00000001494:JCAD:-:transcript:protein_coding:JCAD|ENSMFAG00000001494:JCAD:-:exon:protein_coding:JCAD|ENSMFAG00000001494:JCAD:-:five_prime_utr:protein_coding:JCAD	cg00083042 (II)
cg00083059	4(-):130774440-130774441	CpG_shore	MOCS1:64:upstream	ENSMFAG00000030647:MOCS1:+:FLANKING5000:protein_coding:MOCS1	cg00083059 (II, MOCS1)
cg00083068	1(-):189781959-189781960	---	FHL3:0:inside	ENSMFAG00000000875:FHL3:+:gene:protein_coding:.|ENSMFAG00000000875:FHL3:+:transcript:protein_coding:.	cg00083068 (II)
cg00083084	1(+):90529370-90529371	---	DEDD,NIT1:0:inside	ENSMFAG00000040064:DEDD:+:gene:protein_coding:DEDD|ENSMFAG00000040064:DEDD:+:transcript:protein_coding:DEDD|ENSMFAG00000040064:DEDD:+:transcript:protein_coding:DEDD|ENSMFAG00000037273:NIT1:-:transcript:protein_coding:NIT1|ENSMFAG00000037273:NIT1:-:gene:protein_coding:NIT1|ENSMFAG00000040064:DEDD:+:CDS:protein_coding:DEDD|ENSMFAG00000040064:DEDD:+:exon:protein_coding:DEDD|ENSMFAG00000040064:DEDD:+…	cg00083084 (II, NIT1;DEDD)
cg00083262	1(-):94549535-94549536	---	ETV3:17189:upstream	---	cg00083262 (II)
cg00083265	3(+):39818672-39818673	CpG_shore	AP5Z1:0:inside	ENSMFAG00000032526:AP5Z1:+:gene:protein_coding:AP5Z1|ENSMFAG00000032526:AP5Z1:+:transcript:protein_coding:AP5Z1|ENSMFAG00000032526:AP5Z1:+:transcript:protein_coding:AP5Z1|ENSMFAG00000032526:AP5Z1:+:CDS:protein_coding:AP5Z1|ENSMFAG00000032526:AP5Z1:+:exon:protein_coding:AP5Z1|ENSMFAG00000032526:AP5Z1:+:CDS:protein_coding:AP5Z1|ENSMFAG00000032526:AP5Z1:+:exon:protein_coding:AP5Z1	cg00083265 (II, KIAA0415)
cg00083616	19(-):35938977-35938978	---	KRTDAP:0:inside	ENSMFAG00000033686:KRTDAP:-:gene:protein_coding:KRTDAP|ENSMFAG00000033686:KRTDAP:-:transcript:protein_coding:KRTDAP|ENSMFAG00000033686:KRTDAP:-:exon:protein_coding:KRTDAP|ENSMFAG00000033686:KRTDAP:-:five_prime_utr:protein_coding:KRTDAP	cg00083616 (II, KRTDAP)
cg00083700	16(+):73847748-73847749	CpG_shelf	AANAT:22:upstream	ENSMFAG00000030450:AANAT:+:FLANKING5000:protein_coding:AANAT|ENSMFAG00000001987:RHBDF2:-:FLANKING5000:protein_coding:RHBDF2	cg00083700 (I, AANAT)
cg00083853	17(+):76543893-76543894	---	GPC6:0:inside	ENSMFAG00000044647:GPC6:+:gene:protein_coding:GPC6|ENSMFAG00000044647:GPC6:+:transcript:protein_coding:GPC6	cg00083853 (II, GPC6)
cg00084093	1(+):173280457-173280458	---	CDCP2:0:inside	ENSMFAG00000030597:CDCP2:+:gene:protein_coding:CDCP2|ENSMFAG00000030597:CDCP2:+:transcript:protein_coding:CDCP2|ENSMFAG00000030597:CDCP2:+:CDS:protein_coding:CDCP2|ENSMFAG00000030597:CDCP2:+:exon:protein_coding:CDCP2	cg00084093 (II)
cg00084347	11(-):128254336-128254337	---	DNAH10:0:inside	ENSMFAG00000002950:DNAH10:+:gene:protein_coding:DNAH10|ENSMFAG00000002950:DNAH10:+:transcript:protein_coding:DNAH10|ENSMFAG00000002950:DNAH10:+:CDS:protein_coding:DNAH10|ENSMFAG00000002950:DNAH10:+:exon:protein_coding:DNAH10	cg00084347 (II, DNAH10)
cg00084435	6(-):1354043-1354044	CpG_shelf	LRRC14B:0:inside	ENSMFAG00000041120:LRRC14B:-:exon:protein_coding:LRRC14B|ENSMFAG00000041120:LRRC14B:-:gene:protein_coding:LRRC14B|ENSMFAG00000041120:LRRC14B:-:transcript:protein_coding:LRRC14B|ENSMFAG00000041120:LRRC14B:-:CDS:protein_coding:LRRC14B	cg00084435 (II, LRRC14B)
cg00084577	20(+):29337681-29337682	CpG_shore	ENSMFAG00000032884:0:inside	ENSMFAG00000032884:ENSMFAG00000032884:+:transcript:protein_coding:.|ENSMFAG00000032884:ENSMFAG00000032884:+:gene:protein_coding:.|ENSMFAG00000032884:ENSMFAG00000032884:+:transcript:protein_coding:.|ENSMFAG00000022931:RF00415:+:FLANKING5000:snoRNA:.	cg00084577 (II, SNORA30;SRCAP)
cg00084669	2(+):8508061-8508062	CpG_island	LPP:75457:downstream	---	cg00084669 (I, TPRG1-AS1)
cg00084764	10(-):25013185-25013186	CpG_shelf	TFIP11:0:inside	ENSMFAG00000043406:TFIP11:+:gene:protein_coding:TFIP11|ENSMFAG00000043406:TFIP11:+:transcript:protein_coding:TFIP11|ENSMFAG00000043406:TFIP11:+:exon:protein_coding:TFIP11|ENSMFAG00000043406:TFIP11:+:CDS:protein_coding:TFIP11	cg00084764 (II, TFIP11)
cg00084958	13(-):41328905-41328906	---	PROKR1:0:inside	ENSMFAG00000043932:PROKR1:-:exon:protein_coding:PROKR1|ENSMFAG00000043932:PROKR1:-:gene:protein_coding:PROKR1|ENSMFAG00000043932:PROKR1:-:transcript:protein_coding:PROKR1|ENSMFAG00000043932:PROKR1:-:CDS:protein_coding:PROKR1	cg00084958 (II, PROKR1)
cg00085013	11(-):86841306-86841307	---	FGD5:0:inside	ENSMFAG00000045664:FGD5:+:gene:protein_coding:FGD5|ENSMFAG00000045664:FGD5:+:transcript:protein_coding:FGD5|ENSMFAG00000045664:FGD5:+:transcript:protein_coding:FGD5	cg00085013 (II, FGD5)
cg00085123	13(+):102432967-102432968	CpG_island	ENSMFAG00000046822:2099:upstream	ENSMFAG00000046822:ENSMFAG00000046822:+:FLANKING5000:lincRNA:.	cg00085123 (II)
cg00085448	11(-):116705339-116705340	---	OAS2:0:inside	ENSMFAG00000000924:OAS2:+:exon:protein_coding:OAS2|ENSMFAG00000000924:OAS2:+:gene:protein_coding:OAS2|ENSMFAG00000000924:OAS2:+:transcript:protein_coding:OAS2|ENSMFAG00000000924:OAS2:+:CDS:protein_coding:OAS2	cg00085448 (II, OAS2)
cg00085493	1(+):66432604-66432605	CpG_shore	CD34:19370:downstream	---	cg00085493 (II)
cg00085620	6(+):148463614-148463615	CpG_shore	ABLIM3:7226:upstream	---	cg00085620 (II)
cg00085713	2(+):92847630-92847631	---	CTDSPL:0:inside	ENSMFAG00000001477:CTDSPL:+:gene:protein_coding:CTDSPL|ENSMFAG00000001477:CTDSPL:+:transcript:protein_coding:CTDSPL|ENSMFAG00000001477:CTDSPL:+:transcript:protein_coding:CTDSPL|ENSMFAG00000004405:MIR26A1:+:FLANKING5000:miRNA:MIR26A1	cg00085713 (II, CTDSPL)
cg00085732	16(-):24704764-24704765	---	SLC13A2:0:inside	ENSMFAG00000031128:SLC13A2:+:exon:protein_coding:SLC13A2|ENSMFAG00000031128:SLC13A2:+:gene:protein_coding:SLC13A2|ENSMFAG00000031128:SLC13A2:+:transcript:protein_coding:SLC13A2|ENSMFAG00000031128:SLC13A2:+:CDS:protein_coding:SLC13A2	cg00085732 (II, SLC13A2)
cg00085800	9(+):101112379-101112380	CpG_shore	LDB1:0:inside	ENSMFAG00000041257:LDB1:-:gene:protein_coding:LDB1|ENSMFAG00000041257:LDB1:-:transcript:protein_coding:LDB1	cg00085800 (II, LDB1)
cg00085994	13(-):9632130-9632131	---	MRPS9:0:inside	ENSMFAG00000039793:MRPS9:+:gene:protein_coding:MRPS9|ENSMFAG00000039793:MRPS9:+:transcript:protein_coding:MRPS9	cg00085994 (II, MRPS9)
cg00086113	7(-):53653729-53653730	---	PTPN9:0:inside	ENSMFAG00000040965:PTPN9:-:three_prime_utr:protein_coding:PTPN9|ENSMFAG00000040965:PTPN9:-:exon:protein_coding:PTPN9|ENSMFAG00000040965:PTPN9:-:gene:protein_coding:PTPN9|ENSMFAG00000040965:PTPN9:-:transcript:protein_coding:PTPN9	cg00086113 (II, PTPN9)
cg00086266	1(-):227111473-227111474	CpG_island	PUSL1:948:upstream	ENSMFAG00000044583:INTS11:+:FLANKING5000:protein_coding:INTS11|ENSMFAG00000046288:PUSL1:-:FLANKING5000:protein_coding:PUSL1|ENSMFAG00000039429:ACAP3:+:FLANKING5000:protein_coding:ACAP3	cg00086266 (I, PUSL1;ACAP3)
cg00086297	20(+):3882004-3882005	CpG_shore	SLX4:3251:upstream	ENSMFAG00000043878:SLX4:-:FLANKING5000:protein_coding:SLX4	cg00086297 (I, BTBD12)
cg00086383	2(-):140940904-140940905	CpG_shelf	IL17RE:0:inside	ENSMFAG00000034533:IL17RE:+:gene:protein_coding:IL17RE|ENSMFAG00000034533:IL17RE:+:transcript:protein_coding:IL17RE|ENSMFAG00000031400:IL17RC:+:FLANKING5000:protein_coding:IL17RC	cg00086383 (II, IL17RE)
cg00086426	9(+):25117604-25117605	---	ARHGAP21:0:inside	ENSMFAG00000041144:ARHGAP21:-:exon:protein_coding:ARHGAP21|ENSMFAG00000041144:ARHGAP21:-:transcript:protein_coding:ARHGAP21|ENSMFAG00000041144:ARHGAP21:-:gene:protein_coding:ARHGAP21|ENSMFAG00000041144:ARHGAP21:-:transcript:protein_coding:ARHGAP21|ENSMFAG00000041144:ARHGAP21:-:exon:protein_coding:ARHGAP21|ENSMFAG00000041144:ARHGAP21:-:transcript:protein_coding:ARHGAP21|ENSMFAG00000041144:ARHGAP21…	cg00086426 (II)
cg00086577	4(+):138740638-138740639	CpG_shore	PPT2:0:inside	ENSMFAG00000018625:PPT2:-:gene:protein_coding:PPT2|ENSMFAG00000018625:PPT2:-:transcript:protein_coding:PPT2|ENSMFAG00000018625:PPT2:-:transcript:protein_coding:PPT2|ENSMFAG00000018625:PPT2:-:transcript:protein_coding:PPT2|ENSMFAG00000018625:PPT2:-:transcript:protein_coding:PPT2|ENSMFAG00000018625:PPT2:-:transcript:protein_coding:PPT2|ENSMFAG00000018625:PPT2:-:CDS:protein_coding:PPT2|ENSMFAG000000…	cg00086577 (II, PPT2)
cg00086669	19(+):50622392-50622393	CpG_shore	TSKS:0:inside	ENSMFAG00000046167:TSKS:-:gene:protein_coding:TSKS|ENSMFAG00000046167:TSKS:-:transcript:protein_coding:TSKS	cg00086669 (II, TSKS)
cg00086730	20(+):77155398-77155399	CpG_shore	PIEZO1:0:inside	ENSMFAG00000030941:CTU2:+:FLANKING5000:protein_coding:CTU2|ENSMFAG00000015002:PIEZO1:-:exon:protein_coding:PIEZO1|ENSMFAG00000015002:PIEZO1:-:gene:protein_coding:PIEZO1|ENSMFAG00000015002:PIEZO1:-:transcript:protein_coding:PIEZO1|ENSMFAG00000015002:PIEZO1:-:exon:protein_coding:PIEZO1|ENSMFAG00000015002:PIEZO1:-:transcript:protein_coding:PIEZO1|ENSMFAG00000015002:PIEZO1:-:transcript:protein_coding…	cg00086730 (II, FAM38A)
cg00086800	10(+):13494087-13494088	---	ENSMFAG00000028669:0:inside	ENSMFAG00000028669:ENSMFAG00000028669:-:gene:protein_coding:.|ENSMFAG00000028669:ENSMFAG00000028669:-:transcript:protein_coding:.|ENSMFAG00000028669:ENSMFAG00000028669:-:transcript:protein_coding:.	cg00086800 (II, TRIOBP)
cg00086809	20(+):607899-607900	CpG_island	RAB40C:0:inside	ENSMFAG00000038800:RAB40C:+:exon:protein_coding:RAB40C|ENSMFAG00000038800:RAB40C:+:gene:protein_coding:RAB40C|ENSMFAG00000038800:RAB40C:+:transcript:protein_coding:RAB40C|ENSMFAG00000038800:RAB40C:+:CDS:protein_coding:RAB40C	cg00086809 (II, RAB40C)
cg00087023	20(+):3080839-3080840	CpG_shore	SRRM2:0:inside	ENSMFAG00000003406:SRRM2:-:gene:protein_coding:SRRM2|ENSMFAG00000003406:SRRM2:-:transcript:protein_coding:SRRM2|ENSMFAG00000003406:SRRM2:-:transcript:protein_coding:SRRM2|ENSMFAG00000003406:SRRM2:-:CDS:protein_coding:SRRM2|ENSMFAG00000003406:SRRM2:-:exon:protein_coding:SRRM2	cg00087023 (II, SRRM2)
cg00087098	5(+):58806785-58806786	CpG_island	G3BP2:0:inside	ENSMFAG00000044717:G3BP2:+:exon:protein_coding:G3BP2|ENSMFAG00000044717:G3BP2:+:five_prime_utr:protein_coding:G3BP2|ENSMFAG00000044717:G3BP2:+:gene:protein_coding:G3BP2|ENSMFAG00000044717:G3BP2:+:transcript:protein_coding:G3BP2	cg00087098 (II, G3BP2)
cg00087153	13(-):61744526-61744527	CpG_shore	GTF2A1L:1198:upstream	ENSMFAG00000003441:GTF2A1L:-:FLANKING5000:protein_coding:.	cg00087153 (II)
cg00087368	4(-):73089464-73089465	CpG_shore	SIM1:0:inside	ENSMFAG00000002878:SIM1:+:gene:protein_coding:SIM1|ENSMFAG00000002878:SIM1:+:transcript:protein_coding:SIM1|ENSMFAG00000002878:SIM1:+:transcript:protein_coding:SIM1|ENSMFAG00000002878:SIM1:+:CDS:protein_coding:SIM1|ENSMFAG00000002878:SIM1:+:exon:protein_coding:SIM1	cg00087368 (II, SIM1)
cg00087420	1(-):194304936-194304937	CpG_shore	CSMD2:0:inside	ENSMFAG00000043403:CSMD2:+:gene:protein_coding:CSMD2|ENSMFAG00000043403:CSMD2:+:transcript:protein_coding:CSMD2|ENSMFAG00000043403:CSMD2:+:transcript:protein_coding:CSMD2|ENSMFAG00000043403:CSMD2:+:transcript:protein_coding:CSMD2|ENSMFAG00000043403:CSMD2:+:transcript:protein_coding:CSMD2	cg00087420 (II, CSMD2)
cg00087425	3(-):98062037-98062038	---	IL6:0:inside	ENSMFAG00000000229:IL6:-:transcript:protein_coding:.|ENSMFAG00000000229:IL6:-:gene:protein_coding:.|ENSMFAG00000000229:IL6:-:transcript:protein_coding:.|ENSMFAG00000000229:IL6:-:transcript:protein_coding:.|ENSMFAG00000000229:IL6:-:exon:protein_coding:.|ENSMFAG00000000229:IL6:-:five_prime_utr:protein_coding:.	cg00087425 (II, IL6)
cg00087482	3(+):44576856-44576857	CpG_shelf	STAG3:0:inside	ENSMFAG00000036085:STAG3:+:gene:protein_coding:STAG3|ENSMFAG00000036085:STAG3:+:transcript:protein_coding:STAG3|ENSMFAG00000036085:STAG3:+:transcript:protein_coding:STAG3|ENSMFAG00000036085:STAG3:+:CDS:protein_coding:STAG3|ENSMFAG00000036085:STAG3:+:exon:protein_coding:STAG3	cg00087482 (II, GATS;STAG3)
cg00087728	4(+):137349769-137349770	CpG_shelf	CUTA:0:inside	ENSMFAG00000041047:SYNGAP1:-:FLANKING5000:protein_coding:SYNGAP1|ENSMFAG00000044039:CUTA:+:gene:protein_coding:CUTA|ENSMFAG00000044039:CUTA:+:transcript:protein_coding:CUTA|ENSMFAG00000044039:CUTA:+:transcript:protein_coding:CUTA|ENSMFAG00000044039:CUTA:+:CDS:protein_coding:CUTA|ENSMFAG00000044039:CUTA:+:exon:protein_coding:CUTA|ENSMFAG00000044039:CUTA:+:CDS:protein_coding:CUTA|ENSMFAG00000044039…	cg00087728 (II, CUTA)
cg00087799	19(-):4936964-4936965	CpG_shelf	PLIN3:8634:downstream	---	cg00087799 (II, TICAM1)
cg00087906	20(-):43360237-43360238	CpG_island	MMP2:0:inside	ENSMFAG00000037156:MMP2:+:exon:protein_coding:MMP2|ENSMFAG00000037156:MMP2:+:gene:protein_coding:MMP2|ENSMFAG00000037156:MMP2:+:transcript:protein_coding:MMP2|ENSMFAG00000037156:MMP2:+:CDS:protein_coding:MMP2	cg00087906 (I, MMP2)
cg00088916	20(-):66240904-66240905	---	VAT1L:0:inside	ENSMFAG00000034237:VAT1L:+:gene:protein_coding:VAT1L|ENSMFAG00000034237:VAT1L:+:transcript:protein_coding:VAT1L|ENSMFAG00000034237:VAT1L:+:exon:protein_coding:VAT1L|ENSMFAG00000034237:VAT1L:+:three_prime_utr:protein_coding:VAT1L	cg00088916 (II, VAT1L)
cg00088987	1(+):65120509-65120510	---	RASSF5:0:inside	ENSMFAG00000042279:RASSF5:+:gene:protein_coding:RASSF5|ENSMFAG00000042279:RASSF5:+:transcript:protein_coding:RASSF5|ENSMFAG00000042279:RASSF5:+:transcript:protein_coding:RASSF5|ENSMFAG00000042279:RASSF5:+:transcript:protein_coding:RASSF5	cg00088987 (II, RASSF5)
cg00089224	6(-):134102705-134102706	CpG_shore	PITX1:0:inside	ENSMFAG00000046102:PITX1:-:gene:protein_coding:PITX1|ENSMFAG00000046102:PITX1:-:transcript:protein_coding:PITX1	cg00089224 (II, PITX1)
cg00089356	4(-):73688144-73688145	---	ENSMFAG00000046985:29455:upstream	---	cg00089356 (II)
cg00089384	7(+):28670516-28670517	CpG_shore	SCG3:976:upstream	ENSMFAG00000031824:SCG3:+:FLANKING5000:protein_coding:.	cg00089384 (II, SCG3)
cg00089453	6(+):149969433-149969434	CpG_shore	SYNPO:0:inside	ENSMFAG00000033621:SYNPO:+:transcript:protein_coding:SYNPO|ENSMFAG00000033621:SYNPO:+:gene:protein_coding:SYNPO	cg00089453 (II, SYNPO)
cg00089719	6(+):54669428-54669429	CpG_shore	CCNO:0:inside	ENSMFAG00000004636:MCIDAS:-:FLANKING5000:protein_coding:MCIDAS|ENSMFAG00000031385:CCNO:-:exon:protein_coding:CCNO|ENSMFAG00000031385:CCNO:-:gene:protein_coding:CCNO|ENSMFAG00000031385:CCNO:-:transcript:protein_coding:CCNO|ENSMFAG00000031385:CCNO:-:CDS:protein_coding:CCNO	cg00089719 (II, CCNO)
cg00089798	11(+):61369239-61369240	CpG_island	USP15:60977:upstream	---	cg00089798 (II, FAM19A2)
cg00089814	2(+):128222541-128222542	---	RF00003:15257:downstream	---	cg00089814 (II)
cg00089864	7(-):42232400-42232401	---	RBPMS2:0:inside	ENSMFAG00000045343:RBPMS2:-:gene:protein_coding:RBPMS2|ENSMFAG00000045343:RBPMS2:-:transcript:protein_coding:RBPMS2|ENSMFAG00000011758:ENSMFAG00000011758:-:FLANKING5000:miRNA:.	cg00089864 (II, MIR1272;RBPMS2)
cg00089915	1(+):160819677-160819678	CpG_shore	SGIP1:0:inside	ENSMFAG00000045356:SGIP1:-:gene:protein_coding:SGIP1|ENSMFAG00000045356:SGIP1:-:transcript:protein_coding:SGIP1|ENSMFAG00000045356:SGIP1:-:exon:protein_coding:SGIP1|ENSMFAG00000045356:SGIP1:-:five_prime_utr:protein_coding:SGIP1	cg00089915 (II, SGIP1)
cg00089945	1(+):81482677-81482678	CpG_shore	MIA3,ENSMFAG00000034122:0:inside	ENSMFAG00000002094:MIA3:+:transcript:protein_coding:MIA3|ENSMFAG00000002094:MIA3:+:transcript:protein_coding:MIA3|ENSMFAG00000002094:MIA3:+:gene:protein_coding:MIA3|ENSMFAG00000034122:ENSMFAG00000034122:-:gene:protein_coding:.|ENSMFAG00000034122:ENSMFAG00000034122:-:transcript:protein_coding:.	cg00089945 (II, MIA3)
cg00090068	5(+):158655136-158655137	CpG_shore	RAPGEF2:30479:downstream	---	cg00090068 (II)
cg00090338	19(-):32679985-32679986	CpG_shore	ZNF507:679:upstream	ENSMFAG00000031054:ZNF507:+:FLANKING5000:protein_coding:ZNF507	cg00090338 (II, ZNF507)
cg00090452	11(+):114436440-114436441	CpG_shelf	CCDC63:37718:upstream	---	cg00090452 (II)
cg00090737	AQIA01082074.1(+):2731-2732	CpG_shore	---:1000000:---	---	cg00090737 (I, KNDC1)
cg00090873	13(+):70039189-70039190	---	SLC8A1:52269:upstream	---	cg00090873 (II, SLC8A1)
cg00091044	4(-):140241371-140241372	CpG_shore	TUBB:0:inside	ENSMFAG00000003772:TUBB:-:gene:protein_coding:TUBB|ENSMFAG00000003772:TUBB:-:transcript:protein_coding:TUBB	cg00091044 (II, TUBB)
cg00091129	15(-):74431142-74431143	CpG_shelf	SPATA6L:0:inside	ENSMFAG00000032285:SPATA6L:+:exon:protein_coding:SPATA6L|ENSMFAG00000032285:SPATA6L:+:five_prime_utr:protein_coding:SPATA6L|ENSMFAG00000032285:SPATA6L:+:gene:protein_coding:SPATA6L|ENSMFAG00000032285:SPATA6L:+:transcript:protein_coding:SPATA6L|ENSMFAG00000038925:PLPP6:-:FLANKING5000:protein_coding:PLPP6	cg00091129 (II, SPATA6L)
cg00091146	8(+):1023543-1023544	---	DLGAP2:0:inside	ENSMFAG00000034180:DLGAP2:+:gene:protein_coding:DLGAP2|ENSMFAG00000034180:DLGAP2:+:transcript:protein_coding:DLGAP2|ENSMFAG00000034180:DLGAP2:+:transcript:protein_coding:DLGAP2	cg00091146 (II)
cg00091213	9(-):96735693-96735694	---	CRTAC1:0:inside	ENSMFAG00000007568:CRTAC1:-:transcript:protein_coding:CRTAC1|ENSMFAG00000007568:CRTAC1:-:gene:protein_coding:CRTAC1|ENSMFAG00000007568:CRTAC1:-:transcript:protein_coding:CRTAC1|ENSMFAG00000007568:CRTAC1:-:transcript:protein_coding:CRTAC1	cg00091213 (II, CRTAC1)
cg00091263	13(+):50851956-50851957	---	ENSMFAG00000032510:56637:upstream	---	cg00091263 (II, LOC101927285)
cg00091285	1(-):128815684-128815685	CpG_island	ENSMFAG00000022123:124:upstream	ENSMFAG00000018004:MIR137:+:FLANKING5000:miRNA:MIR137|ENSMFAG00000022123:ENSMFAG00000022123:+:FLANKING5000:miRNA:.	cg00091285 (I)
cg00091302	1(-):40568793-40568794	---	RGS8:8859:downstream	---	cg00091302 (II)
cg00091483	11(-):121946047-121946048	CpG_shore	ENSMFAG00000032635:0:inside	ENSMFAG00000032635:ENSMFAG00000032635:+:gene:protein_coding:.|ENSMFAG00000032635:ENSMFAG00000032635:+:transcript:protein_coding:.|ENSMFAG00000032635:ENSMFAG00000032635:+:transcript:protein_coding:.	cg00091483 (II, PEBP1)
cg00091524	14(+):50233105-50233106	---	USH1C:0:inside	ENSMFAG00000000184:USH1C:+:transcript:protein_coding:USH1C|ENSMFAG00000000184:USH1C:+:transcript:protein_coding:USH1C|ENSMFAG00000000184:USH1C:+:gene:protein_coding:USH1C|ENSMFAG00000000184:USH1C:+:transcript:protein_coding:USH1C|ENSMFAG00000000184:USH1C:+:transcript:protein_coding:USH1C	cg00091524 (II, USH1C)
cg00091596	7(-):78734904-78734905	CpG_island	ARRDC4:129:upstream	ENSMFAG00000045997:ARRDC4:+:FLANKING5000:protein_coding:ARRDC4	cg00091596 (II, ARRDC4)
cg00091693	16(+):52538770-52538771	---	KRT20:102:upstream	ENSMFAG00000003933:KRT20:-:FLANKING5000:protein_coding:KRT20	cg00091693 (II, KRT20)
cg00091760	9(-):121675763-121675764	CpG_shelf	PLEKHA1:3001:upstream	ENSMFAG00000041484:PLEKHA1:+:FLANKING5000:protein_coding:PLEKHA1	cg00091760 (II)
cg00091783	2(-):104265128-104265129	---	QARS:0:inside	ENSMFAG00000033478:QARS:-:gene:protein_coding:.|ENSMFAG00000033478:QARS:-:transcript:protein_coding:.|ENSMFAG00000033478:QARS:-:transcript:protein_coding:.|ENSMFAG00000033478:QARS:-:CDS:protein_coding:.|ENSMFAG00000033478:QARS:-:exon:protein_coding:.|ENSMFAG00000018817:ENSMFAG00000018817:-:FLANKING5000:miRNA:.	cg00091783 (II, QARS)
cg00091794	15(-):39061784-39061785	CpG_shore	GABBR2:1791:upstream	ENSMFAG00000033504:ENSMFAG00000033504:+:FLANKING5000:miRNA:.|ENSMFAG00000042106:GABBR2:+:FLANKING5000:protein_coding:GABBR2	cg00091794 (II, GABBR2)
cg00091964	13(+):29400490-29400491	CpG_island	CTNNA2,LRRTM1:0:inside	ENSMFAG00000003995:CTNNA2:-:gene:protein_coding:CTNNA2|ENSMFAG00000003995:CTNNA2:-:transcript:protein_coding:CTNNA2|ENSMFAG00000023385:LRRTM1:+:CDS:protein_coding:LRRTM1|ENSMFAG00000023385:LRRTM1:+:exon:protein_coding:LRRTM1|ENSMFAG00000023385:LRRTM1:+:gene:protein_coding:LRRTM1|ENSMFAG00000023385:LRRTM1:+:transcript:protein_coding:LRRTM1	cg00091964 (II, CTNNA2;LRRTM1)
cg00092052	3(+):49627693-49627694	---	ENSMFAG00000002879:0:inside	ENSMFAG00000002879:ENSMFAG00000002879:-:gene:protein_coding:.|ENSMFAG00000002879:ENSMFAG00000002879:-:transcript:protein_coding:.	cg00092052 (II, GATS)
cg00092123	13(-):3045045-3045046	---	KIAA1211L:0:inside	ENSMFAG00000043818:KIAA1211L:-:transcript:protein_coding:KIAA1211L|ENSMFAG00000043818:KIAA1211L:-:transcript:protein_coding:KIAA1211L|ENSMFAG00000043818:KIAA1211L:-:gene:protein_coding:KIAA1211L|ENSMFAG00000043818:KIAA1211L:-:transcript:protein_coding:KIAA1211L	cg00092123 (II, KIAA1211L)
cg00092389	20(+):26476665-26476666	CpG_island	KIAA0556:0:inside	ENSMFAG00000043052:GTF3C1:-:FLANKING5000:protein_coding:GTF3C1|ENSMFAG00000040082:KIAA0556:+:exon:protein_coding:KIAA0556|ENSMFAG00000040082:KIAA0556:+:gene:protein_coding:KIAA0556|ENSMFAG00000040082:KIAA0556:+:transcript:protein_coding:KIAA0556|ENSMFAG00000040082:KIAA0556:+:CDS:protein_coding:KIAA0556|ENSMFAG00000040082:KIAA0556:+:exon:protein_coding:KIAA0556|ENSMFAG00000040082:KIAA0556:+:transc…	cg00092389 (I, GTF3C1;KIAA0556)
cg00092590	2(+):117598598-117598599	---	PTPRG:0:inside	ENSMFAG00000044130:PTPRG:+:transcript:protein_coding:PTPRG|ENSMFAG00000044130:PTPRG:+:gene:protein_coding:PTPRG|ENSMFAG00000044130:PTPRG:+:transcript:protein_coding:PTPRG|ENSMFAG00000044130:PTPRG:+:transcript:protein_coding:PTPRG	cg00092590 (II, PTPRG)
cg00092611	9(-):28993534-28993535	CpG_island	WAC:0:inside	ENSMFAG00000001983:WAC:+:exon:protein_coding:WAC|ENSMFAG00000001983:WAC:+:five_prime_utr:protein_coding:WAC|ENSMFAG00000001983:WAC:+:gene:protein_coding:WAC|ENSMFAG00000001983:WAC:+:transcript:protein_coding:WAC	cg00092611 (I, WAC)
cg00092621	6(-):138723610-138723611	CpG_shore	UBE2D2:0:inside	ENSMFAG00000003689:UBE2D2:+:gene:protein_coding:UBE2D2|ENSMFAG00000003689:UBE2D2:+:transcript:protein_coding:UBE2D2|ENSMFAG00000003689:UBE2D2:+:transcript:protein_coding:UBE2D2|ENSMFAG00000003689:UBE2D2:+:transcript:protein_coding:UBE2D2|ENSMFAG00000003689:UBE2D2:+:transcript:protein_coding:UBE2D2|ENSMFAG00000003689:UBE2D2:+:transcript:protein_coding:UBE2D2|ENSMFAG00000003689:UBE2D2:+:transcript:…	cg00092621 (II, UBE2D2)
cg00092623	19(+):28175742-28175743	---	RF00001:234092:upstream	---	cg00092623 (II)
cg00093042	7(-):170309020-170309021	CpG_shelf	PLD4:0:inside	ENSMFAG00000045718:PLD4:+:gene:protein_coding:PLD4|ENSMFAG00000045718:PLD4:+:transcript:protein_coding:PLD4|ENSMFAG00000045718:PLD4:+:transcript:protein_coding:PLD4|ENSMFAG00000045718:PLD4:+:CDS:protein_coding:PLD4|ENSMFAG00000045718:PLD4:+:exon:protein_coding:PLD4|ENSMFAG00000045718:PLD4:+:five_prime_utr:protein_coding:PLD4	cg00093042 (II, PLD4)
cg00093080	11(-):120756533-120756534	---	FBXW8:0:inside	ENSMFAG00000035404:FBXW8:+:gene:protein_coding:FBXW8|ENSMFAG00000035404:FBXW8:+:transcript:protein_coding:FBXW8	cg00093080 (II, FBXW8)
cg00093095	16(-):75872292-75872293	CpG_shore	DNAH17:0:inside	ENSMFAG00000002118:DNAH17:-:gene:protein_coding:DNAH17|ENSMFAG00000002118:DNAH17:-:transcript:protein_coding:DNAH17	cg00093095 (II, DNAH17)
cg00093643	7(-):21253890-21253891	CpG_shore	CASC4:1127:upstream	ENSMFAG00000030145:CASC4:+:FLANKING5000:protein_coding:CASC4	cg00093643 (II, CASC4)
cg00093653	16(+):2748041-2748042	CpG_shelf	RAP1GAP2:0:inside	ENSMFAG00000002321:RAP1GAP2:+:gene:protein_coding:RAP1GAP2|ENSMFAG00000002321:RAP1GAP2:+:transcript:protein_coding:RAP1GAP2|ENSMFAG00000002321:RAP1GAP2:+:transcript:protein_coding:RAP1GAP2	cg00093653 (II, RAP1GAP2)
cg00093695	2(+):149267116-149267117	CpG_shore	SEMA5B:0:inside	ENSMFAG00000002408:SEMA5B:+:gene:protein_coding:SEMA5B|ENSMFAG00000002408:SEMA5B:+:transcript:protein_coding:SEMA5B|ENSMFAG00000002408:SEMA5B:+:transcript:protein_coding:SEMA5B|ENSMFAG00000002408:SEMA5B:+:CDS:protein_coding:SEMA5B|ENSMFAG00000002408:SEMA5B:+:exon:protein_coding:SEMA5B|ENSMFAG00000002408:SEMA5B:+:CDS:protein_coding:SEMA5B|ENSMFAG00000002408:SEMA5B:+:exon:protein_coding:SEMA5B	cg00093695 (II, SEMA5B)
cg00093794	1(+):172622969-172622970	CpG_shelf	TTC22:0:inside	ENSMFAG00000031985:TTC22:+:gene:protein_coding:TTC22|ENSMFAG00000031985:TTC22:+:transcript:protein_coding:TTC22	cg00093794 (II, TTC22)
cg00093815	8(+):30640350-30640351	CpG_island	LEPROTL1:0:inside	ENSMFAG00000032781:LEPROTL1:+:transcript:protein_coding:LEPROTL1|ENSMFAG00000032781:LEPROTL1:+:gene:protein_coding:LEPROTL1|ENSMFAG00000032781:LEPROTL1:+:transcript:protein_coding:LEPROTL1|ENSMFAG00000032781:LEPROTL1:+:transcript:protein_coding:LEPROTL1|ENSMFAG00000032781:LEPROTL1:+:transcript:protein_coding:LEPROTL1	cg00093815 (II, LEPROTL1)
cg00093930	1(-):198808489-198808490	---	PTPRU:0:inside	ENSMFAG00000001608:PTPRU:-:gene:protein_coding:PTPRU|ENSMFAG00000001608:PTPRU:-:transcript:protein_coding:PTPRU|ENSMFAG00000001608:PTPRU:-:transcript:protein_coding:PTPRU	cg00093930 (II, PTPRU)
cg00094155	10(+):247550-247551	CpG_shelf	CHKB:0:inside	ENSMFAG00000043916:CHKB:+:five_prime_utr:protein_coding:CHKB|ENSMFAG00000043916:CHKB:+:exon:protein_coding:CHKB|ENSMFAG00000043916:CHKB:+:gene:protein_coding:CHKB|ENSMFAG00000043916:CHKB:+:transcript:protein_coding:CHKB	cg00094155 (II, CHKB-CPT1B;CHKB;LOC100144603)
cg00094333	10(-):81098946-81098947	CpG_shore	RF00581:39677:downstream	---	cg00094333 (II)
cg00094412	4(-):141208736-141208737	CpG_shelf	GABBR1:0:inside	ENSMFAG00000040724:GABBR1:+:gene:protein_coding:GABBR1|ENSMFAG00000040724:GABBR1:+:transcript:protein_coding:GABBR1|ENSMFAG00000040724:GABBR1:+:transcript:protein_coding:GABBR1|ENSMFAG00000040724:GABBR1:+:transcript:protein_coding:GABBR1|ENSMFAG00000040724:GABBR1:+:transcript:protein_coding:GABBR1|ENSMFAG00000040724:GABBR1:+:transcript:protein_coding:GABBR1	cg00094412 (II, GABBR1)
cg00094558	16(-):35569451-35569452	---	SGCA:0:inside	ENSMFAG00000029765:SGCA:+:gene:protein_coding:SGCA|ENSMFAG00000029765:SGCA:+:transcript:protein_coding:SGCA|ENSMFAG00000029765:SGCA:+:transcript:protein_coding:SGCA|ENSMFAG00000033947:ENSMFAG00000033947:-:FLANKING5000:protein_coding:.|ENSMFAG00000029765:SGCA:+:CDS:protein_coding:SGCA|ENSMFAG00000029765:SGCA:+:exon:protein_coding:SGCA|ENSMFAG00000029765:SGCA:+:exon:protein_coding:SGCA	cg00094558 (II, SGCA)
cg00094579	1(-):60824886-60824887	---	PPP1R12B:0:inside	ENSMFAG00000003726:PPP1R12B:+:transcript:protein_coding:PPP1R12B|ENSMFAG00000003726:PPP1R12B:+:gene:protein_coding:PPP1R12B|ENSMFAG00000003726:PPP1R12B:+:transcript:protein_coding:PPP1R12B|ENSMFAG00000002911:ENSMFAG00000002911:+:FLANKING5000:protein_coding:.|ENSMFAG00000041286:ENSMFAG00000041286:+:FLANKING5000:protein_coding:.|ENSMFAG00000003726:PPP1R12B:+:CDS:protein_coding:PPP1R12B|ENSMFAG00000…	cg00094579 (II, PPP1R12B)
cg00094595	11(-):95020763-95020764	---	ENSMFAG00000025290:52580:upstream	---	cg00094595 (II)
cg00094755	13(+):79785254-79785255	---	GALNT14:0:inside	ENSMFAG00000002970:GALNT14:+:transcript:protein_coding:GALNT14|ENSMFAG00000002970:GALNT14:+:transcript:protein_coding:GALNT14|ENSMFAG00000002970:GALNT14:+:gene:protein_coding:GALNT14|ENSMFAG00000002970:GALNT14:+:transcript:protein_coding:GALNT14|ENSMFAG00000002970:GALNT14:+:transcript:protein_coding:GALNT14|ENSMFAG00000002970:GALNT14:+:CDS:protein_coding:GALNT14|ENSMFAG00000002970:GALNT14:+:exon:…	cg00094755 (II, GALNT14)
cg00094764	20(+):9233301-9233302	---	USP7:0:inside	ENSMFAG00000040158:USP7:-:gene:protein_coding:USP7|ENSMFAG00000040158:USP7:-:transcript:protein_coding:USP7	cg00094764 (II, USP7)
cg00094817	9(-):35842916-35842917	---	CREM:0:inside	ENSMFAG00000044046:CREM:+:transcript:protein_coding:CREM|ENSMFAG00000044046:CREM:+:transcript:protein_coding:CREM|ENSMFAG00000044046:CREM:+:gene:protein_coding:CREM|ENSMFAG00000044046:CREM:+:transcript:protein_coding:CREM|ENSMFAG00000044046:CREM:+:transcript:protein_coding:CREM|ENSMFAG00000044046:CREM:+:transcript:protein_coding:CREM|ENSMFAG00000044046:CREM:+:transcript:protein_coding:CREM	cg00094817 (II, CREM)
cg00094851	13(-):84901401-84901402	CpG_island	KIF3C:263:upstream	ENSMFAG00000002881:KIF3C:+:FLANKING5000:protein_coding:KIF3C	cg00094851 (II, KIF3C)
cg00094858	19(-):49942147-49942148	CpG_island	PPFIA3:0:inside	ENSMFAG00000045965:LIN7B:+:FLANKING5000:protein_coding:LIN7B|ENSMFAG00000033958:ENSMFAG00000033958:-:FLANKING5000:pseudogene:.|ENSMFAG00000008414:PPFIA3:+:transcript:protein_coding:PPFIA3|ENSMFAG00000008414:PPFIA3:+:gene:protein_coding:PPFIA3|ENSMFAG00000008414:PPFIA3:+:transcript:protein_coding:PPFIA3	cg00094858 (II, PPFIA3;C19orf73)
cg00094898	20(-):43207112-43207113	CpG_shore	IRX6:829:downstream	ENSMFAG00000046096:IRX6:+:FLANKING5000:protein_coding:IRX6	cg00094898 (II)
cg00095027	3(+):124102031-124102032	CpG_island	ADAM22:0:inside	ENSMFAG00000001062:ADAM22:-:transcript:protein_coding:ADAM22|ENSMFAG00000001062:ADAM22:-:gene:protein_coding:ADAM22|ENSMFAG00000001062:ADAM22:-:transcript:protein_coding:ADAM22|ENSMFAG00000001062:ADAM22:-:exon:protein_coding:ADAM22|ENSMFAG00000001062:ADAM22:-:exon:protein_coding:ADAM22|ENSMFAG00000001062:ADAM22:-:five_prime_utr:protein_coding:ADAM22|ENSMFAG00000001062:ADAM22:-:five_prime_utr:prot…	cg00095027 (I, ADAM22)
cg00095431	13(+):42399552-42399553	---	ENSMFAG00000005098:75913:downstream	---	cg00095431 (II)
cg00095491	8(+):43476558-43476559	---	SLC20A2:0:inside	ENSMFAG00000000865:SLC20A2:-:gene:protein_coding:SLC20A2|ENSMFAG00000000865:SLC20A2:-:transcript:protein_coding:SLC20A2	cg00095491 (II, SLC20A2)
cg00095493	10(-):67026203-67026204	CpG_shore	ERGIC3:0:inside	ENSMFAG00000037850:ERGIC3:+:transcript:protein_coding:.|ENSMFAG00000037850:ERGIC3:+:gene:protein_coding:.|ENSMFAG00000037850:ERGIC3:+:transcript:protein_coding:.	cg00095493 (II, ERGIC3)
cg00095677	16(+):3868734-3868735	---	ATP2A3:0:inside	ENSMFAG00000001154:ATP2A3:-:gene:protein_coding:ATP2A3|ENSMFAG00000001154:ATP2A3:-:transcript:protein_coding:ATP2A3|ENSMFAG00000001154:ATP2A3:-:transcript:protein_coding:ATP2A3	cg00095677 (II, ATP2A3)
cg00095859	3(+):36180673-36180674	CpG_shelf	ENSMFAG00000047117:0:inside	ENSMFAG00000047117:ENSMFAG00000047117:+:transcript:lincRNA:.|ENSMFAG00000047117:ENSMFAG00000047117:+:gene:lincRNA:.|ENSMFAG00000047117:ENSMFAG00000047117:+:transcript:lincRNA:.	cg00095859 (I)
cg00095930	11(-):112779302-112779303	CpG_shelf	ACACB:9437:upstream	---	cg00095930 (II)
cg00095984	10(+):13032008-13032009	CpG_shore	PLA2G6:0:inside	ENSMFAG00000046328:PLA2G6:+:gene:protein_coding:PLA2G6|ENSMFAG00000046328:PLA2G6:+:transcript:protein_coding:PLA2G6|ENSMFAG00000046328:PLA2G6:+:transcript:protein_coding:PLA2G6|ENSMFAG00000046328:PLA2G6:+:transcript:protein_coding:PLA2G6	cg00095984 (II, PLA2G6)
cg00096307	13(-):10683899-10683900	CpG_island	UXS1:0:inside	ENSMFAG00000001172:UXS1:-:gene:protein_coding:UXS1|ENSMFAG00000001172:UXS1:-:transcript:protein_coding:UXS1|ENSMFAG00000001172:UXS1:-:CDS:protein_coding:UXS1|ENSMFAG00000001172:UXS1:-:exon:protein_coding:UXS1	cg00096307 (II, UXS1)
cg00096328	2(+):96112167-96112168	---	CTNNB1:41042:upstream	---	cg00096328 (II)
cg00096440	20(+):730579-730580	CpG_shore	FBXL16:8672:upstream	---	cg00096440 (II, FBXL16)
cg00096536	5(+):153034617-153034618	CpG_shore	ENSMFAG00000047103:0:inside	ENSMFAG00000038655:SFRP2:-:FLANKING5000:protein_coding:SFRP2|ENSMFAG00000047103:ENSMFAG00000047103:+:gene:lincRNA:.|ENSMFAG00000047103:ENSMFAG00000047103:+:transcript:lincRNA:.	cg00096536 (II)
cg00096810	6(+):179230271-179230272	---	ADAMTS2:0:inside	ENSMFAG00000002799:ADAMTS2:-:transcript:protein_coding:ADAMTS2|ENSMFAG00000002799:ADAMTS2:-:gene:protein_coding:ADAMTS2|ENSMFAG00000002799:ADAMTS2:-:transcript:protein_coding:ADAMTS2|ENSMFAG00000002799:ADAMTS2:-:transcript:protein_coding:ADAMTS2	cg00096810 (I, ADAMTS2)
cg00096898	2(+):93230644-93230645	---	XYLB:0:inside	ENSMFAG00000001309:XYLB:+:gene:protein_coding:XYLB|ENSMFAG00000001309:XYLB:+:transcript:protein_coding:XYLB|ENSMFAG00000001309:XYLB:+:transcript:protein_coding:XYLB	cg00096898 (II, XYLB)
cg00096922	3(-):114961501-114961502	CpG_shelf	DLX5:0:inside	ENSMFAG00000035900:DLX5:+:five_prime_utr:protein_coding:DLX5|ENSMFAG00000035900:DLX5:+:exon:protein_coding:DLX5|ENSMFAG00000035900:DLX5:+:gene:protein_coding:DLX5|ENSMFAG00000035900:DLX5:+:transcript:protein_coding:DLX5	cg00096922 (II, DLX5)
cg00096995	10(+):90881088-90881089	---	NELFCD:0:inside	ENSMFAG00000002141:NELFCD:+:gene:protein_coding:.|ENSMFAG00000002141:NELFCD:+:transcript:protein_coding:.	cg00096995 (II, NELFCD)
cg00097225	9(+):72398051-72398052	CpG_shore	ENSMFAG00000000104:4702:downstream	ENSMFAG00000000104:ENSMFAG00000000104:+:FLANKING5000:protein_coding:.	cg00097225 (II)
cg00097446	11(+):112178382-112178383	---	SART3:0:inside	ENSMFAG00000039887:SART3:-:gene:protein_coding:SART3|ENSMFAG00000039887:SART3:-:transcript:protein_coding:SART3|ENSMFAG00000039887:SART3:-:transcript:protein_coding:SART3|ENSMFAG00000039887:SART3:-:transcript:protein_coding:SART3|ENSMFAG00000039887:SART3:-:CDS:protein_coding:SART3|ENSMFAG00000039887:SART3:-:exon:protein_coding:SART3	cg00097446 (II, SART3)
cg00097452	1(-):69698213-69698214	CpG_shore	KCNH1:0:inside	ENSMFAG00000000121:KCNH1:-:gene:protein_coding:KCNH1|ENSMFAG00000000121:KCNH1:-:transcript:protein_coding:KCNH1|ENSMFAG00000000121:KCNH1:-:transcript:protein_coding:KCNH1	cg00097452 (II, KCNH1)
cg00097536	13(+):67198631-67198632	CpG_island	ENSMFAG00000000556:432:upstream	ENSMFAG00000015722:THADA:+:FLANKING5000:protein_coding:THADA|ENSMFAG00000000556:ENSMFAG00000000556:-:FLANKING5000:protein_coding:.|ENSMFAG00000001243:ZFP36L2:+:FLANKING5000:protein_coding:ZFP36L2	cg00097536 (II, ZFP36L2;LOC100129726)
cg00097626	1(-):64322904-64322905	CpG_island	SLC41A1:0:inside	ENSMFAG00000041913:SLC41A1:-:gene:protein_coding:SLC41A1|ENSMFAG00000041913:SLC41A1:-:transcript:protein_coding:SLC41A1|ENSMFAG00000041913:SLC41A1:-:exon:protein_coding:SLC41A1|ENSMFAG00000041913:SLC41A1:-:five_prime_utr:protein_coding:SLC41A1	cg00097626 (I, SLC41A1)
cg00097715	10(+):28203685-28203686	---	RSPH14,GNAZ:0:inside	ENSMFAG00000044101:RSPH14:+:gene:protein_coding:RSPH14|ENSMFAG00000044101:RSPH14:+:transcript:protein_coding:RSPH14|ENSMFAG00000045950:GNAZ:-:transcript:protein_coding:GNAZ|ENSMFAG00000045950:GNAZ:-:gene:protein_coding:GNAZ|ENSMFAG00000045950:GNAZ:-:transcript:protein_coding:GNAZ	cg00097715 (II, RSPH14;GNAZ)
cg00097968	1(+):99764134-99764135	---	RPTN:289:downstream	ENSMFAG00000037338:RPTN:+:FLANKING5000:protein_coding:RPTN	cg00097968 (II, RPTN)
cg00098053	16(-):16754698-16754699	---	NCOR1:0:inside	ENSMFAG00000034439:NCOR1:+:gene:protein_coding:NCOR1|ENSMFAG00000034439:NCOR1:+:transcript:protein_coding:NCOR1|ENSMFAG00000034439:NCOR1:+:transcript:protein_coding:NCOR1	cg00098053 (II, NCOR1)
cg00098063	4(-):138957505-138957506	CpG_shore	EHMT2:558:upstream	ENSMFAG00000002495:ENSMFAG00000002495:-:FLANKING5000:protein_coding:.|ENSMFAG00000010877:ZBTB12:+:FLANKING5000:protein_coding:ZBTB12|ENSMFAG00000032125:EHMT2:+:FLANKING5000:protein_coding:EHMT2	cg00098063 (II, EHMT2)
cg00098112	11(-):40776038-40776039	CpG_island	YAF2:0:inside	ENSMFAG00000035590:YAF2:-:transcript:protein_coding:.|ENSMFAG00000035590:YAF2:-:gene:protein_coding:.|ENSMFAG00000035590:YAF2:-:transcript:protein_coding:.|ENSMFAG00000035590:YAF2:-:transcript:protein_coding:.|ENSMFAG00000035590:YAF2:-:transcript:protein_coding:.|ENSMFAG00000035590:YAF2:-:transcript:protein_coding:.|ENSMFAG00000035590:YAF2:-:transcript:protein_coding:.|ENSMFAG00000035590:YAF2:-:t…	cg00098112 (I, YAF2)
cg00098450	6(-):131742379-131742380	CpG_shelf	CCNI2,SEPT8:0:inside	ENSMFAG00000039382:CCNI2:+:gene:protein_coding:CCNI2|ENSMFAG00000039382:CCNI2:+:transcript:protein_coding:CCNI2|ENSMFAG00000016659:SEPT8:-:exon:protein_coding:SEPT8|ENSMFAG00000016659:SEPT8:-:gene:protein_coding:SEPT8|ENSMFAG00000016659:SEPT8:-:transcript:protein_coding:SEPT8|ENSMFAG00000039382:CCNI2:+:CDS:protein_coding:CCNI2|ENSMFAG00000039382:CCNI2:+:exon:protein_coding:CCNI2|ENSMFAG0000001665…	cg00098450 (II, CCNI2;SEPT8)
cg00098692	9(-):13307487-13307488	---	ENSMFAG00000020718:3524:downstream	ENSMFAG00000020718:ENSMFAG00000020718:+:FLANKING5000:protein_coding:.	cg00098692 (II)
cg00098693	1(-):43664602-43664603	CpG_shore	HMCN1:709:upstream	ENSMFAG00000037495:HMCN1:+:FLANKING5000:protein_coding:HMCN1	cg00098693 (II, HMCN1)
cg00098985	10(-):61305002-61305003	CpG_shore	RAD21L1:0:inside	ENSMFAG00000032243:RAD21L1:-:transcript:protein_coding:RAD21L1|ENSMFAG00000032243:RAD21L1:-:transcript:protein_coding:RAD21L1|ENSMFAG00000032243:RAD21L1:-:gene:protein_coding:RAD21L1|ENSMFAG00000032243:RAD21L1:-:exon:protein_coding:RAD21L1|ENSMFAG00000032243:RAD21L1:-:transcript:protein_coding:RAD21L1|ENSMFAG00000032243:RAD21L1:-:five_prime_utr:protein_coding:RAD21L1	cg00098985 (II, SNPH)
cg00099129	13(+):17475572-17475573	CpG_island	ENSMFAG00000046886:11875:downstream	---	cg00099129 (I, LOC440839)
cg00099240	10(+):18265397-18265398	CpG_shore	SYN3:56195:upstream	---	cg00099240 (II, SYN3)
cg00099602	4(-):86613394-86613395	---	ENSMFAG00000039876:507:downstream	ENSMFAG00000039876:ENSMFAG00000039876:+:FLANKING5000:pseudogene:.	cg00099602 (II, GJB7)
cg00099755	1(+):149296659-149296660	---	NEXN:0:inside	ENSMFAG00000002199:NEXN:-:gene:protein_coding:NEXN|ENSMFAG00000002199:NEXN:-:transcript:protein_coding:NEXN|ENSMFAG00000002199:NEXN:-:transcript:protein_coding:NEXN	cg00099755 (II, NEXN)
cg00099790	14(+):107691623-107691624	CpG_shore	SIK2:0:inside	ENSMFAG00000045653:SIK2:+:gene:protein_coding:SIK2|ENSMFAG00000045653:SIK2:+:transcript:protein_coding:SIK2|ENSMFAG00000045653:SIK2:+:transcript:protein_coding:SIK2	cg00099790 (II, SIK2)
cg00099835	13(-):1505064-1505065	CpG_island	CNNM4:0:inside	ENSMFAG00000032592:CNNM4:+:exon:protein_coding:CNNM4|ENSMFAG00000032592:CNNM4:+:gene:protein_coding:CNNM4|ENSMFAG00000032592:CNNM4:+:transcript:protein_coding:CNNM4|ENSMFAG00000032592:CNNM4:+:CDS:protein_coding:CNNM4	cg00099835 (II, CNNM4)
cg00099976	17(-):6013201-6013202	CpG_island	SHISA2:42:upstream	ENSMFAG00000002392:SHISA2:-:FLANKING5000:protein_coding:SHISA2	cg00099976 (I, SHISA2)
cg00100151	12(-):18450511-18450512	---	ENSMFAG00000046749:35512:downstream	---	cg00100151 (II)
cg00100253	5(-):167909601-167909602	---	PALLD:0:inside	ENSMFAG00000001632:PALLD:+:transcript:protein_coding:PALLD|ENSMFAG00000001632:PALLD:+:gene:protein_coding:PALLD	cg00100253 (II, PALLD)
cg00100375	6(+):166842724-166842725	---	TENM2:0:inside	ENSMFAG00000002835:TENM2:+:gene:protein_coding:TENM2|ENSMFAG00000002835:TENM2:+:transcript:protein_coding:TENM2	cg00100375 (II, TENM2)
cg00100436	5(-):14564922-14564923	---	CC2D2A:16:upstream	ENSMFAG00000035103:CC2D2A:+:FLANKING5000:protein_coding:CC2D2A	cg00100436 (II, CC2D2A)
cg00100549	14(+):6605853-6605854	CpG_shore	CHKA:0:inside	ENSMFAG00000032927:CHKA:+:gene:protein_coding:CHKA|ENSMFAG00000032927:CHKA:+:transcript:protein_coding:CHKA	cg00100549 (II, CHKA)
cg00100804	15(+):16217112-16217113	CpG_shelf	ENSMFAG00000001469:2153:upstream	ENSMFAG00000001469:ENSMFAG00000001469:-:FLANKING5000:protein_coding:.	cg00100804 (II)
cg00101154	20(+):382431-382432	CpG_shore	MRPL28:0:inside	ENSMFAG00000006698:MRPL28:-:gene:protein_coding:MRPL28|ENSMFAG00000006698:MRPL28:-:transcript:protein_coding:MRPL28|ENSMFAG00000035129:ENSMFAG00000035129:-:FLANKING5000:protein_coding:.|ENSMFAG00000006698:MRPL28:-:CDS:protein_coding:MRPL28|ENSMFAG00000006698:MRPL28:-:exon:protein_coding:MRPL28|ENSMFAG00000001752:TMEM8A:-:FLANKING5000:protein_coding:TMEM8A	cg00101154 (II, MRPL28)
cg00101453	10(-):21171828-21171829	CpG_island	CASTOR1:0:inside	ENSMFAG00000036982:TBC1D10A:+:FLANKING5000:protein_coding:TBC1D10A|ENSMFAG00000002380:CASTOR1:+:five_prime_utr:protein_coding:CASTOR1|ENSMFAG00000002380:CASTOR1:+:exon:protein_coding:CASTOR1|ENSMFAG00000002380:CASTOR1:+:gene:protein_coding:CASTOR1|ENSMFAG00000002380:CASTOR1:+:transcript:protein_coding:CASTOR1	cg00101453 (I, GATSL3)
cg00101555	13(-):71710859-71710860	CpG_shore	ARHGEF33:0:inside	ENSMFAG00000041349:ARHGEF33:-:transcript:protein_coding:ARHGEF33|ENSMFAG00000041349:ARHGEF33:-:gene:protein_coding:ARHGEF33|ENSMFAG00000041349:ARHGEF33:-:transcript:protein_coding:ARHGEF33|ENSMFAG00000041349:ARHGEF33:-:transcript:protein_coding:ARHGEF33	cg00101555 (II, LOC100271715)
cg00101675	7(-):127781090-127781091	CpG_shelf	PPP2R5E:0:inside	ENSMFAG00000039011:PPP2R5E:-:gene:protein_coding:PPP2R5E|ENSMFAG00000039011:PPP2R5E:-:transcript:protein_coding:PPP2R5E|ENSMFAG00000039011:PPP2R5E:-:transcript:protein_coding:PPP2R5E|ENSMFAG00000039011:PPP2R5E:-:CDS:protein_coding:PPP2R5E|ENSMFAG00000039011:PPP2R5E:-:exon:protein_coding:PPP2R5E	cg00101675 (II, PPP2R5E)
cg00101693	9(-):66748662-66748663	CpG_island	DDX21:0:inside	ENSMFAG00000044838:DDX21:-:gene:protein_coding:DDX21|ENSMFAG00000044838:DDX21:-:transcript:protein_coding:DDX21	cg00101693 (II, DDX21)
cg00101712	2(-):146356583-146356584	CpG_shelf	ROPN1B:0:inside	ENSMFAG00000040261:ROPN1B:-:gene:protein_coding:.|ENSMFAG00000040261:ROPN1B:-:transcript:protein_coding:.	cg00101712 (I, ROPN1)
cg00101895	4(+):65384712-65384713	CpG_island	SEC63:0:inside	ENSMFAG00000034177:SEC63:+:exon:protein_coding:SEC63|ENSMFAG00000034177:SEC63:+:gene:protein_coding:SEC63|ENSMFAG00000034177:SEC63:+:transcript:protein_coding:SEC63|ENSMFAG00000034177:SEC63:+:CDS:protein_coding:SEC63|ENSMFAG00000034177:SEC63:+:exon:protein_coding:SEC63|ENSMFAG00000034177:SEC63:+:transcript:protein_coding:SEC63	cg00101895 (II, SEC63)
cg00101932	10(+):6286055-6286056	CpG_island	PRR5:0:inside	ENSMFAG00000003186:PRR5:-:gene:protein_coding:PRR5|ENSMFAG00000003186:PRR5:-:transcript:protein_coding:PRR5	cg00101932 (I, PRR5;PRR5-ARHGAP8)
cg00101940	20(+):73794606-73794607	CpG_shore	ENSMFAG00000046969:106144:downstream	---	cg00101940 (II)
cg00102033	6(-):71559513-71559514	CpG_island	ENSMFAG00000017802:33058:upstream	---	cg00102033 (II)
cg00102591	17(-):4251583-4251584	CpG_island	MIPEP:49:upstream	ENSMFAG00000002942:MIPEP:-:FLANKING5000:protein_coding:MIPEP|ENSMFAG00000039133:ENSMFAG00000039133:-:FLANKING5000:protein_coding:.|ENSMFAG00000035706:ENSMFAG00000035706:+:FLANKING5000:protein_coding:.	cg00102591 (II, PCOTH;MIPEP)
cg00102731	10(-):59768955-59768956	CpG_shore	EBF4:0:inside	ENSMFAG00000032117:EBF4:-:transcript:protein_coding:EBF4|ENSMFAG00000032117:EBF4:-:gene:protein_coding:EBF4|ENSMFAG00000032117:EBF4:-:transcript:protein_coding:EBF4|ENSMFAG00000032117:EBF4:-:CDS:protein_coding:EBF4|ENSMFAG00000032117:EBF4:-:exon:protein_coding:EBF4	cg00102731 (II, EBF4)
cg00102779	X(+):44970545-44970546	---	CHST7:11901:upstream	---	cg00102779 (II)
cg00103356	11(-):124107382-124107383	---	PXN:0:inside	ENSMFAG00000031289:PXN:-:transcript:protein_coding:PXN|ENSMFAG00000031289:PXN:-:transcript:protein_coding:PXN|ENSMFAG00000031289:PXN:-:gene:protein_coding:PXN|ENSMFAG00000031289:PXN:-:transcript:protein_coding:PXN|ENSMFAG00000031289:PXN:-:transcript:protein_coding:PXN|ENSMFAG00000031289:PXN:-:transcript:protein_coding:PXN	cg00103356 (II, PXN)
cg00103368	19(-):16697531-16697532	---	EPS15L1:0:inside	ENSMFAG00000000444:EPS15L1:-:transcript:protein_coding:EPS15L1|ENSMFAG00000000444:EPS15L1:-:gene:protein_coding:EPS15L1|ENSMFAG00000000444:EPS15L1:-:transcript:protein_coding:EPS15L1|ENSMFAG00000000444:EPS15L1:-:transcript:protein_coding:EPS15L1	cg00103368 (II, EPS15L1)
cg00103543	13(-):65385787-65385788	CpG_shelf	ENSMFAG00000030589:1273:downstream	ENSMFAG00000040664:SIX2:+:FLANKING5000:protein_coding:SIX2|ENSMFAG00000030589:ENSMFAG00000030589:-:FLANKING5000:protein_coding:.	cg00103543 (II)
cg00103568	1(-):221751432-221751433	CpG_shelf	KLHL21:0:inside	ENSMFAG00000044736:KLHL21:+:transcript:protein_coding:KLHL21|ENSMFAG00000044736:KLHL21:+:gene:protein_coding:KLHL21|ENSMFAG00000044736:KLHL21:+:transcript:protein_coding:KLHL21|ENSMFAG00000044736:KLHL21:+:transcript:protein_coding:KLHL21|ENSMFAG00000044736:KLHL21:+:CDS:protein_coding:KLHL21|ENSMFAG00000044736:KLHL21:+:exon:protein_coding:KLHL21|ENSMFAG00000044736:KLHL21:+:CDS:protein_coding:KLHL21	cg00103568 (II, KLHL21)
cg00103783	16(-):7653827-7653828	CpG_island	MPDU1:0:inside	ENSMFAG00000039010:EIF4A1:+:FLANKING5000:protein_coding:.|ENSMFAG00000032792:CD68:+:FLANKING5000:protein_coding:CD68|ENSMFAG00000041864:MPDU1:+:exon:protein_coding:.|ENSMFAG00000041864:MPDU1:+:transcript:protein_coding:.|ENSMFAG00000041864:MPDU1:+:gene:protein_coding:.|ENSMFAG00000041864:MPDU1:+:CDS:protein_coding:.|ENSMFAG00000041864:MPDU1:+:exon:protein_coding:.|ENSMFAG00000041864:MPDU1:+:trans…	cg00103783 (II, MPDU1)
cg00104007	16(+):15838356-15838357	CpG_shore	ENSMFAG00000044202:0:inside	ENSMFAG00000044202:ENSMFAG00000044202:-:transcript:protein_coding:.|ENSMFAG00000044202:ENSMFAG00000044202:-:gene:protein_coding:.|ENSMFAG00000044202:ENSMFAG00000044202:-:transcript:protein_coding:.|ENSMFAG00000044202:ENSMFAG00000044202:-:CDS:protein_coding:.|ENSMFAG00000044202:ENSMFAG00000044202:-:exon:protein_coding:.|ENSMFAG00000044202:ENSMFAG00000044202:-:five_prime_utr:protein_coding:.	cg00104007 (II, TRIM16L)
cg00104086	7(+):125570377-125570378	CpG_island	TMEM30B:110:upstream	ENSMFAG00000020141:TMEM30B:-:FLANKING5000:protein_coding:TMEM30B	cg00104086 (I, TMEM30B)
cg00104845	6(+):140641463-140641464	CpG_island	PCDHGA4:0:inside	ENSMFAG00000033704:PCDHGA4:+:gene:protein_coding:PCDHGA4|ENSMFAG00000033704:PCDHGA4:+:transcript:protein_coding:PCDHGA4|ENSMFAG00000033704:PCDHGA4:+:transcript:protein_coding:PCDHGA4|ENSMFAG00000033704:PCDHGA4:+:transcript:protein_coding:PCDHGA4|ENSMFAG00000033704:PCDHGA4:+:transcript:protein_coding:PCDHGA4|ENSMFAG00000033704:PCDHGA4:+:transcript:protein_coding:PCDHGA4|ENSMFAG00000033704:PCDHGA4:…	cg00104845 (I, PCDHGB5;PCDHGC3;PCDHGA6;PCDHGB4;PCDHGA8;PCDHGA12;PCDHGB3;PCDHGA5;PCDHGA1;PCDHGA11;PCDHGA3;PCDHGA2;PCDHGB6;PCDHGC5;PCDHGA4;PCDHGB2;PCDHGA10;PCDHGC4;PCDHGB7;PCDHGA9;PCDHGB1;PCDHGA7)
cg00105025	4(-):141831523-141831524	---	ZNF311:1687:upstream	ENSMFAG00000041393:ZNF311:+:FLANKING5000:protein_coding:ZNF311	cg00105025 (II, ZNF311)
cg00105116	10(-):82130601-82130602	---	RF00017:110553:downstream	---	cg00105116 (II, LINC01271)
cg00105400	19(-):46534428-46534429	CpG_island	FBXO46:0:inside	ENSMFAG00000004080:FBXO46:-:gene:protein_coding:FBXO46|ENSMFAG00000004080:FBXO46:-:transcript:protein_coding:FBXO46|ENSMFAG00000004080:FBXO46:-:CDS:protein_coding:FBXO46|ENSMFAG00000004080:FBXO46:-:exon:protein_coding:FBXO46	cg00105400 (II, FBXO46)
cg00105415	9(-):73217129-73217130	CpG_shelf	EGR2:2437:upstream	ENSMFAG00000043070:EGR2:+:FLANKING5000:protein_coding:EGR2	cg00105415 (II, EGR2)
cg00105462	14(-):61707303-61707304	---	APBB1:0:inside	ENSMFAG00000030829:APBB1:+:CDS:protein_coding:APBB1|ENSMFAG00000030829:APBB1:+:exon:protein_coding:APBB1|ENSMFAG00000030829:APBB1:+:transcript:protein_coding:APBB1|ENSMFAG00000030829:APBB1:+:gene:protein_coding:APBB1|ENSMFAG00000030829:APBB1:+:transcript:protein_coding:APBB1	cg00105462 (II, APBB1)
cg00105470	1(-):86956124-86956125	CpG_island	C1orf35:0:inside	ENSMFAG00000034073:ARF1:+:FLANKING5000:protein_coding:.|ENSMFAG00000045378:C1orf35:-:gene:protein_coding:C1orf35|ENSMFAG00000045378:C1orf35:-:transcript:protein_coding:C1orf35|ENSMFAG00000045378:C1orf35:-:CDS:protein_coding:C1orf35|ENSMFAG00000045378:C1orf35:-:exon:protein_coding:C1orf35|ENSMFAG00000003524:MRPL55:-:FLANKING5000:protein_coding:.	cg00105470 (I, C1orf35)
cg00105512	20(-):65451548-65451549	CpG_shelf	SYCE1L:0:inside	ENSMFAG00000031480:SYCE1L:+:gene:protein_coding:SYCE1L|ENSMFAG00000031480:SYCE1L:+:transcript:protein_coding:SYCE1L	cg00105512 (II, SYCE1L)
cg00105628	10(-):41184162-41184163	CpG_shelf	ENSMFAG00000043101:8897:upstream	---	cg00105628 (I)
cg00105822	1(+):146031626-146031627	---	ENSMFAG00000046724:3516:downstream	ENSMFAG00000046724:ENSMFAG00000046724:+:FLANKING5000:lincRNA:.	cg00105822 (II)
cg00106073	1(+):95615777-95615778	CpG_shelf	LMNA:0:inside	ENSMFAG00000045463:LMNA:-:gene:protein_coding:LMNA|ENSMFAG00000045463:LMNA:-:transcript:protein_coding:LMNA|ENSMFAG00000045463:LMNA:-:exon:protein_coding:LMNA|ENSMFAG00000045463:LMNA:-:five_prime_utr:protein_coding:LMNA	cg00106073 (I, LMNA)
cg00106093	4(-):137343802-137343803	CpG_shelf	SYNGAP1:0:inside	ENSMFAG00000041047:SYNGAP1:-:gene:protein_coding:SYNGAP1|ENSMFAG00000041047:SYNGAP1:-:transcript:protein_coding:SYNGAP1|ENSMFAG00000041047:SYNGAP1:-:transcript:protein_coding:SYNGAP1|ENSMFAG00000041047:SYNGAP1:-:transcript:protein_coding:SYNGAP1|ENSMFAG00000041047:SYNGAP1:-:CDS:protein_coding:SYNGAP1|ENSMFAG00000041047:SYNGAP1:-:exon:protein_coding:SYNGAP1	cg00106093 (I, SYNGAP1)
cg00106164	15(-):94625533-94625534	CpG_island	GKAP1:0:inside	ENSMFAG00000002304:GKAP1:-:gene:protein_coding:GKAP1|ENSMFAG00000002304:GKAP1:-:transcript:protein_coding:GKAP1|ENSMFAG00000002304:GKAP1:-:exon:protein_coding:GKAP1|ENSMFAG00000002304:GKAP1:-:five_prime_utr:protein_coding:GKAP1	cg00106164 (II, GKAP1)
cg00106250	AQIA01082507.1(+):7176-7177	CpG_island	NCL:766:upstream	ENSMFAG00000040385:NCL:+:FLANKING5000:protein_coding:.|ENSMFAG00000014934:RF00158:+:FLANKING5000:snoRNA:.	cg00106250 (II, NCL)
cg00106345	3(+):93629872-93629873	CpG_shore	RF01976:122:upstream	ENSMFAG00000040635:HOXA2:+:FLANKING5000:protein_coding:HOXA2|ENSMFAG00000011484:RF01979:-:FLANKING5000:misc_RNA:.|ENSMFAG00000012430:RF01978:-:FLANKING5000:misc_RNA:.|ENSMFAG00000008394:RF01976:-:FLANKING5000:misc_RNA:.|ENSMFAG00000010794:RF01975:-:FLANKING5000:misc_RNA:.|ENSMFAG00000034381:HOXA1:+:FLANKING5000:protein_coding:HOXA1	cg00106345 (I)
cg00106512	13(-):49624130-49624131	---	BCL11A:0:inside	ENSMFAG00000016402:BCL11A:+:gene:protein_coding:BCL11A|ENSMFAG00000016402:BCL11A:+:transcript:protein_coding:BCL11A|ENSMFAG00000016402:BCL11A:+:transcript:protein_coding:BCL11A|ENSMFAG00000016402:BCL11A:+:transcript:protein_coding:BCL11A|ENSMFAG00000016402:BCL11A:+:transcript:protein_coding:BCL11A|ENSMFAG00000016402:BCL11A:+:transcript:protein_coding:BCL11A	cg00106512 (II, BCL11A)
cg00106564	15(+):78902913-78902914	---	DOCK8:0:inside	ENSMFAG00000008069:DOCK8:-:transcript:protein_coding:DOCK8|ENSMFAG00000008069:DOCK8:-:gene:protein_coding:DOCK8|ENSMFAG00000008069:DOCK8:-:transcript:protein_coding:DOCK8|ENSMFAG00000008069:DOCK8:-:transcript:protein_coding:DOCK8	cg00106564 (II, DOCK8)
cg00106765	12(+):127252684-127252685	---	COL6A3:7234:upstream	---	cg00106765 (II)
cg00106942	11(+):42392394-42392395	CpG_shore	TWF1:350:upstream	ENSMFAG00000002340:TWF1:-:FLANKING5000:protein_coding:TWF1	cg00106942 (II, TWF1)
cg00107016	16(+):53413939-53413940	CpG_island	HAP1:108:upstream	ENSMFAG00000006931:HAP1:-:FLANKING5000:protein_coding:HAP1|ENSMFAG00000021310:RF00017:-:FLANKING5000:misc_RNA:.	cg00107016 (I, HAP1)
cg00107039	20(-):73355749-73355750	CpG_shore	KIAA0513:0:inside	ENSMFAG00000024723:KIAA0513:+:gene:protein_coding:KIAA0513|ENSMFAG00000024723:KIAA0513:+:transcript:protein_coding:KIAA0513	cg00107039 (II, KIAA0513)
cg00107046	1(-):212279690-212279691	CpG_shore	EPHA2:0:inside	ENSMFAG00000045141:EPHA2:+:gene:protein_coding:EPHA2|ENSMFAG00000045141:EPHA2:+:transcript:protein_coding:EPHA2|ENSMFAG00000045141:EPHA2:+:transcript:protein_coding:EPHA2	cg00107046 (II, EPHA2)
cg00107142	19(-):38476006-38476007	---	SIPA1L3:11393:upstream	---	cg00107142 (II, SIPA1L3)
cg00107187	7(-):169989186-169989187	CpG_island	TMEM179:0:inside	ENSMFAG00000039506:TMEM179:-:gene:protein_coding:TMEM179|ENSMFAG00000039506:TMEM179:-:transcript:protein_coding:TMEM179|ENSMFAG00000039506:TMEM179:-:transcript:protein_coding:TMEM179|ENSMFAG00000039506:TMEM179:-:transcript:protein_coding:TMEM179|ENSMFAG00000039506:TMEM179:-:CDS:protein_coding:TMEM179|ENSMFAG00000039506:TMEM179:-:exon:protein_coding:TMEM179|ENSMFAG00000039506:TMEM179:-:exon:protei…	cg00107187 (II, TMEM179)
cg00107577	13(+):63473222-63473223	---	MCFD2:0:inside	ENSMFAG00000038776:MCFD2:+:transcript:protein_coding:MCFD2|ENSMFAG00000038776:MCFD2:+:gene:protein_coding:MCFD2|ENSMFAG00000038776:MCFD2:+:transcript:protein_coding:MCFD2	cg00107577 (II, MCFD2)
cg00107579	6(-):159400576-159400577	CpG_shelf	ADRA1B:0:inside	ENSMFAG00000045077:ADRA1B:+:gene:protein_coding:ADRA1B|ENSMFAG00000045077:ADRA1B:+:transcript:protein_coding:ADRA1B	cg00107579 (II, ADRA1B)
cg00107603	19(+):19915418-19915419	CpG_island	MIR640:29037:upstream	---	cg00107603 (II, GATAD2A)
cg00107606	12(+):112065318-112065319	CpG_shore	ENSMFAG00000042339:5212:downstream	---	cg00107606 (II)
cg00107682	7(+):77022686-77022687	CpG_island	NR2F2:2825:downstream	ENSMFAG00000019290:NR2F2:+:FLANKING5000:protein_coding:NR2F2	cg00107682 (II)
cg00107800	6(+):133094896-133094897	---	TCF7:36912:upstream	---	cg00107800 (II)
cg00107819	4(-):129122099-129122100	CpG_island	FOXP4:0:inside	ENSMFAG00000033620:FOXP4:-:gene:protein_coding:FOXP4|ENSMFAG00000033620:FOXP4:-:transcript:protein_coding:FOXP4	cg00107819 (II, FOXP4-AS1;FOXP4)
cg00107914	4(+):139249425-139249426	CpG_shelf	PRRC2A:0:inside	ENSMFAG00000000720:PRRC2A:-:gene:protein_coding:PRRC2A|ENSMFAG00000000720:PRRC2A:-:transcript:protein_coding:PRRC2A|ENSMFAG00000000720:PRRC2A:-:CDS:protein_coding:PRRC2A|ENSMFAG00000000720:PRRC2A:-:exon:protein_coding:PRRC2A|ENSMFAG00000015855:RF00428:-:FLANKING5000:snoRNA:.	cg00107914 (I, BAT2)
cg00107982	10(+):13854613-13854614	CpG_shelf	ELFN2:42104:upstream	---	cg00107982 (I, ELFN2)
cg00108164	13(+):110947739-110947740	CpG_island	SH3YL1:102:upstream	ENSMFAG00000026470:ACP1:-:FLANKING5000:protein_coding:ACP1|ENSMFAG00000037552:SH3YL1:+:FLANKING5000:protein_coding:SH3YL1	cg00108164 (I, ACP1;SH3YL1)
cg00108454	1(+):205796756-205796757	---	C1QA:0:inside	ENSMFAG00000037955:C1QA:-:gene:protein_coding:C1QA|ENSMFAG00000037955:C1QA:-:transcript:protein_coding:C1QA|ENSMFAG00000016923:ENSMFAG00000016923:+:FLANKING5000:miRNA:.	cg00108454 (II, C1QA)
cg00108519	1(-):72518944-72518945	---	PROX1:41634:upstream	---	cg00108519 (II, PROX1-AS1)
cg00108524	1(+):198003813-198003814	CpG_island	MATN1:652428:downstream	---	cg00108524 (II)
cg00108554	20(+):59475255-59475256	---	RF00026:14006:downstream	---	cg00108554 (II)
cg00108569	10(-):27621085-27621086	CpG_island	ADORA2A:3193:upstream	ENSMFAG00000031796:ADORA2A:-:FLANKING5000:protein_coding:ADORA2A	cg00108569 (I)
cg00108812	11(+):55113380-55113381	CpG_shore	SMARCC2:1647:upstream	ENSMFAG00000031029:SMARCC2:-:FLANKING5000:protein_coding:SMARCC2	cg00108812 (II)
cg00108894	3(-):172302707-172302708	---	UBN2:3346:downstream	ENSMFAG00000037061:UBN2:+:FLANKING5000:protein_coding:UBN2	cg00108894 (II, UBN2)
cg00108992	20(+):12409240-12409241	---	SNX29:0:inside	ENSMFAG00000001788:SNX29:+:gene:protein_coding:SNX29|ENSMFAG00000001788:SNX29:+:transcript:protein_coding:SNX29|ENSMFAG00000001788:SNX29:+:transcript:protein_coding:SNX29	cg00108992 (II, SNX29)
cg00109060	3(-):43526150-43526151	---	ENSMFAG00000030928:0:inside	ENSMFAG00000030928:ENSMFAG00000030928:+:gene:protein_coding:.|ENSMFAG00000030928:ENSMFAG00000030928:+:transcript:protein_coding:.	cg00109060 (II)
cg00109076	17(-):70202682-70202683	CpG_shore	SLITRK5:0:inside	ENSMFAG00000040496:SLITRK5:+:CDS:protein_coding:SLITRK5|ENSMFAG00000040496:SLITRK5:+:exon:protein_coding:SLITRK5|ENSMFAG00000040496:SLITRK5:+:gene:protein_coding:SLITRK5|ENSMFAG00000040496:SLITRK5:+:transcript:protein_coding:SLITRK5	cg00109076 (II, SLITRK5)
cg00109131	6(+):150598194-150598195	---	SLC36A3:0:inside	ENSMFAG00000003733:SLC36A3:-:gene:protein_coding:SLC36A3|ENSMFAG00000003733:SLC36A3:-:transcript:protein_coding:SLC36A3|ENSMFAG00000003733:SLC36A3:-:exon:protein_coding:SLC36A3|ENSMFAG00000003733:SLC36A3:-:five_prime_utr:protein_coding:SLC36A3	cg00109131 (II, SLC36A3)
cg00109264	15(-):24062400-24062401	---	RGS3:0:inside	ENSMFAG00000046372:RGS3:-:transcript:protein_coding:RGS3|ENSMFAG00000046372:RGS3:-:gene:protein_coding:RGS3|ENSMFAG00000046372:RGS3:-:transcript:protein_coding:RGS3|ENSMFAG00000046372:RGS3:-:transcript:protein_coding:RGS3	cg00109264 (II, RGS3)
cg00109300	4(-):47463321-47463322	CpG_shore	ENSMFAG00000019910:32222:upstream	---	cg00109300 (II, HIVEP2)
cg00109643	14(+):81642831-81642832	CpG_island	PICALM:0:inside	ENSMFAG00000002978:PICALM:-:gene:protein_coding:PICALM|ENSMFAG00000002978:PICALM:-:transcript:protein_coding:PICALM|ENSMFAG00000002978:PICALM:-:exon:protein_coding:PICALM|ENSMFAG00000002978:PICALM:-:five_prime_utr:protein_coding:PICALM	cg00109643 (I, PICALM)
cg00109764	2(+):98666742-98666743	---	ABHD5:49733:downstream	---	cg00109764 (I)
cg00109780	15(+):107639577-107639578	---	PHF2:0:inside	ENSMFAG00000001396:PHF2:+:gene:protein_coding:PHF2|ENSMFAG00000001396:PHF2:+:transcript:protein_coding:PHF2	cg00109780 (II, PHF2)
cg00109923	3(+):41931936-41931937	CpG_shore	C7orf26:0:inside	ENSMFAG00000002456:ZDHHC4:+:FLANKING5000:protein_coding:ZDHHC4|ENSMFAG00000046159:ENSMFAG00000046159:-:FLANKING5000:protein_coding:.|ENSMFAG00000037040:C7orf26:+:gene:protein_coding:C7orf26|ENSMFAG00000037040:C7orf26:+:transcript:protein_coding:C7orf26|ENSMFAG00000037040:C7orf26:+:transcript:protein_coding:C7orf26	cg00109923 (II, C7orf26)
cg00110134	1(-):218508018-218508019	CpG_shelf	CLSTN1:0:inside	ENSMFAG00000038334:CLSTN1:+:gene:protein_coding:CLSTN1|ENSMFAG00000038334:CLSTN1:+:transcript:protein_coding:CLSTN1|ENSMFAG00000038334:CLSTN1:+:CDS:protein_coding:CLSTN1|ENSMFAG00000038334:CLSTN1:+:exon:protein_coding:CLSTN1|ENSMFAG00000033609:PIK3CD:-:FLANKING5000:protein_coding:PIK3CD	cg00110134 (II, CLSTN1)
cg00110192	7(-):44909587-44909588	CpG_island	IQCH:0:inside	ENSMFAG00000040550:AAGAB:-:FLANKING5000:protein_coding:.|ENSMFAG00000001124:IQCH:+:CDS:protein_coding:IQCH|ENSMFAG00000001124:IQCH:+:exon:protein_coding:IQCH|ENSMFAG00000001124:IQCH:+:transcript:protein_coding:IQCH|ENSMFAG00000001124:IQCH:+:transcript:protein_coding:IQCH|ENSMFAG00000001124:IQCH:+:gene:protein_coding:IQCH	cg00110192 (II, IQCH;AAGAB)
cg00110707	5(-):137942292-137942293	---	ENSMFAG00000032140:198265:upstream	---	cg00110707 (II)
cg00110785	3(-):74763867-74763868	CpG_shore	IGFBP1:0:inside	ENSMFAG00000036196:IGFBP1:-:gene:protein_coding:IGFBP1|ENSMFAG00000036196:IGFBP1:-:transcript:protein_coding:IGFBP1|ENSMFAG00000036196:IGFBP1:-:exon:protein_coding:IGFBP1|ENSMFAG00000036196:IGFBP1:-:five_prime_utr:protein_coding:IGFBP1	cg00110785 (II, IGFBP1)
cg00110925	13(+):110754511-110754512	CpG_shelf	ENSMFAG00000046745:62398:downstream	---	cg00110925 (II)
cg00111006	1(-):17463101-17463102	---	DISC1:56745:downstream	---	cg00111006 (II)
cg00111157	19(-):50421065-50421066	CpG_island	ENSMFAG00000034285:0:inside	ENSMFAG00000034285:ENSMFAG00000034285:+:gene:protein_coding:.|ENSMFAG00000034285:ENSMFAG00000034285:+:transcript:protein_coding:.|ENSMFAG00000034285:ENSMFAG00000034285:+:exon:protein_coding:.|ENSMFAG00000034285:ENSMFAG00000034285:+:three_prime_utr:protein_coding:.	cg00111157 (II, PRR12;PRRG2)
cg00111235	20(-):76948967-76948968	CpG_shelf	ZFPM1:0:inside	ENSMFAG00000036335:ZFPM1:+:gene:protein_coding:ZFPM1|ENSMFAG00000036335:ZFPM1:+:transcript:protein_coding:ZFPM1	cg00111235 (II, ZFPM1)
cg00111333	1(+):57185256-57185257	---	MIR181A1:0:inside	ENSMFAG00000016170:MIR181B1:-:FLANKING5000:miRNA:MIR181B1|ENSMFAG00000007250:MIR181A1:-:exon:miRNA:MIR181A1|ENSMFAG00000007250:MIR181A1:-:gene:miRNA:MIR181A1|ENSMFAG00000007250:MIR181A1:-:transcript:miRNA:MIR181A1	cg00111333 (II, MIR181B1;MIR181A1)
cg00111466	19(-):18213539-18213540	CpG_shelf	RPL18A:0:inside	ENSMFAG00000043962:RPL18A:+:gene:protein_coding:.|ENSMFAG00000043962:RPL18A:+:transcript:protein_coding:.|ENSMFAG00000043962:RPL18A:+:transcript:protein_coding:.|ENSMFAG00000009132:RF00263:+:FLANKING5000:snoRNA:.|ENSMFAG00000043962:RPL18A:+:CDS:protein_coding:.|ENSMFAG00000043962:RPL18A:+:exon:protein_coding:.	cg00111466 (I)
cg00111503	8(-):141040882-141040883	---	KCNK9:0:inside	ENSMFAG00000041517:KCNK9:-:gene:protein_coding:KCNK9|ENSMFAG00000041517:KCNK9:-:transcript:protein_coding:KCNK9|ENSMFAG00000041517:KCNK9:-:exon:protein_coding:KCNK9|ENSMFAG00000041517:KCNK9:-:CDS:protein_coding:KCNK9	cg00111503 (II, KCNK9)
cg00111521	1(-):212443574-212443575	CpG_shore	ZBTB17:195:upstream	ENSMFAG00000037882:ZBTB17:+:FLANKING5000:protein_coding:ZBTB17	cg00111521 (II, ZBTB17)
cg00111613	2(+):145283362-145283363	CpG_island	PLXNA1:0:inside	ENSMFAG00000037368:PLXNA1:-:gene:protein_coding:PLXNA1|ENSMFAG00000037368:PLXNA1:-:transcript:protein_coding:PLXNA1|ENSMFAG00000037368:PLXNA1:-:transcript:protein_coding:PLXNA1|ENSMFAG00000037368:PLXNA1:-:CDS:protein_coding:PLXNA1|ENSMFAG00000037368:PLXNA1:-:exon:protein_coding:PLXNA1	cg00111613 (II, PLXNA1)
cg00111893	4(+):12701054-12701055	---	ENSMFAG00000043772:3382:downstream	ENSMFAG00000043772:ENSMFAG00000043772:-:FLANKING5000:protein_coding:.	cg00111893 (I)
cg00111977	9(-):61899936-61899937	---	MYOZ1:0:inside	ENSMFAG00000044178:SYNPO2L:+:FLANKING5000:protein_coding:SYNPO2L|ENSMFAG00000046315:MYOZ1:+:exon:protein_coding:MYOZ1|ENSMFAG00000046315:MYOZ1:+:five_prime_utr:protein_coding:MYOZ1|ENSMFAG00000046315:MYOZ1:+:gene:protein_coding:MYOZ1|ENSMFAG00000046315:MYOZ1:+:transcript:protein_coding:MYOZ1	cg00111977 (II, MYOZ1)
cg00112163	19(-):9681440-9681441	---	ENSMFAG00000037498:0:inside	ENSMFAG00000037498:ENSMFAG00000037498:+:transcript:protein_coding:.|ENSMFAG00000037498:ENSMFAG00000037498:+:gene:protein_coding:.|ENSMFAG00000037498:ENSMFAG00000037498:+:transcript:protein_coding:.|ENSMFAG00000037498:ENSMFAG00000037498:+:CDS:protein_coding:.|ENSMFAG00000037498:ENSMFAG00000037498:+:exon:protein_coding:.	cg00112163 (II, ZNF177;ZNF559-ZNF177)
cg00112238	1(-):173158868-173158869	CpG_shelf	SSBP3:0:inside	ENSMFAG00000031124:SSBP3:+:gene:protein_coding:SSBP3|ENSMFAG00000031124:SSBP3:+:transcript:protein_coding:SSBP3	cg00112238 (II, SSBP3)
cg00112251	1(+):208836928-208836929	CpG_shore	MICOS10:0:inside	ENSMFAG00000037518:MICOS10:-:gene:protein_coding:MICOS10|ENSMFAG00000037518:MICOS10:-:transcript:protein_coding:MICOS10|ENSMFAG00000037518:MICOS10:-:transcript:protein_coding:MICOS10	cg00112251 (II, C1orf151)
cg00112256	X(-):115153307-115153308	CpG_island	DOCK11:0:inside	ENSMFAG00000000236:DOCK11:+:five_prime_utr:protein_coding:DOCK11|ENSMFAG00000000236:DOCK11:+:exon:protein_coding:DOCK11|ENSMFAG00000000236:DOCK11:+:gene:protein_coding:DOCK11|ENSMFAG00000000236:DOCK11:+:transcript:protein_coding:DOCK11	cg00112256 (I, DOCK11)
cg00112465	11(+):88201873-88201874	CpG_shelf	EFCC1:138:upstream	ENSMFAG00000046117:EFCC1:-:FLANKING5000:protein_coding:EFCC1	cg00112465 (I, CCDC48)
cg00112517	16(+):51232567-51232568	CpG_shore	PPP1R1B:0:inside	ENSMFAG00000041728:PPP1R1B:+:five_prime_utr:protein_coding:PPP1R1B|ENSMFAG00000041728:PPP1R1B:+:exon:protein_coding:PPP1R1B|ENSMFAG00000041728:PPP1R1B:+:gene:protein_coding:PPP1R1B|ENSMFAG00000041728:PPP1R1B:+:transcript:protein_coding:PPP1R1B	cg00112517 (II, PPP1R1B)
cg00113051	14(+):19970721-19970722	CpG_island	PTPMT1:0:inside	ENSMFAG00000042995:PTPMT1:-:gene:protein_coding:PTPMT1|ENSMFAG00000042995:PTPMT1:-:transcript:protein_coding:PTPMT1|ENSMFAG00000042995:PTPMT1:-:transcript:protein_coding:PTPMT1|ENSMFAG00000042995:PTPMT1:-:CDS:protein_coding:PTPMT1|ENSMFAG00000042995:PTPMT1:-:exon:protein_coding:PTPMT1	cg00113051 (II, PTPMT1)
cg00113273	AQIA01082533.1(-):3587-3588	---	---:1000000:---	---	cg00113273 (II, RHPN2)
cg00113315	1(-):219239402-219239403	CpG_shore	SLC2A5:0:inside	ENSMFAG00000031999:SLC2A5:+:gene:protein_coding:SLC2A5|ENSMFAG00000031999:SLC2A5:+:transcript:protein_coding:SLC2A5|ENSMFAG00000031999:SLC2A5:+:CDS:protein_coding:SLC2A5|ENSMFAG00000031999:SLC2A5:+:exon:protein_coding:SLC2A5	cg00113315 (II, SLC2A5)
cg00113623	X(-):151309522-151309523	CpG_island	TAZ:0:inside	ENSMFAG00000038787:DNASE1L1:-:FLANKING5000:protein_coding:DNASE1L1|ENSMFAG00000028691:TAZ:+:exon:protein_coding:TAZ|ENSMFAG00000028691:TAZ:+:gene:protein_coding:TAZ|ENSMFAG00000028691:TAZ:+:transcript:protein_coding:TAZ|ENSMFAG00000028691:TAZ:+:CDS:protein_coding:TAZ|ENSMFAG00000028691:TAZ:+:CDS:protein_coding:TAZ|ENSMFAG00000028691:TAZ:+:exon:protein_coding:TAZ|ENSMFAG00000028691:TAZ:+:CDS:prote…	cg00113623 (II, TAZ;DNASE1L1)
cg00113883	7(-):114772493-114772494	CpG_shore	ATL1:187:upstream	ENSMFAG00000000528:ATL1:+:FLANKING5000:protein_coding:.	cg00113883 (II, ATL1)
cg00114084	1(-):194910486-194910487	CpG_island	ENSMFAG00000045877:139:upstream	ENSMFAG00000045877:ENSMFAG00000045877:+:FLANKING5000:protein_coding:.	cg00114084 (I, AK2)
cg00114159	20(+):73624589-73624590	CpG_shore	ENSMFAG00000046969:0:inside	ENSMFAG00000046969:ENSMFAG00000046969:+:transcript:lincRNA:.|ENSMFAG00000046969:ENSMFAG00000046969:+:gene:lincRNA:.|ENSMFAG00000046969:ENSMFAG00000046969:+:transcript:lincRNA:.	cg00114159 (II)
cg00114373	3(+):75946275-75946276	CpG_shelf	DDX56:0:inside	ENSMFAG00000041001:DDX56:+:gene:protein_coding:DDX56|ENSMFAG00000041001:DDX56:+:transcript:protein_coding:DDX56|ENSMFAG00000041001:DDX56:+:transcript:protein_coding:DDX56|ENSMFAG00000041001:DDX56:+:CDS:protein_coding:DDX56|ENSMFAG00000041001:DDX56:+:exon:protein_coding:DDX56	cg00114373 (II, DDX56)
cg00114383	20(-):27385003-27385004	CpG_shelf	NFATC2IP:14:upstream	ENSMFAG00000028824:NFATC2IP:-:FLANKING5000:protein_coding:NFATC2IP	cg00114383 (II, NFATC2IP)
cg00114430	12(-):120765611-120765612	---	ENSMFAG00000027180:33927:downstream	---	cg00114430 (II)
cg00114913	X(-):115640148-115640149	CpG_shore	LONRF3:612:upstream	ENSMFAG00000043034:LONRF3:+:FLANKING5000:protein_coding:LONRF3	cg00114913 (I, LONRF3)
cg00114928	14(+):23610434-23610435	---	C11orf96:42102:downstream	---	cg00114928 (II)
cg00114942	10(-):65494383-65494384	CpG_island	EIF2S2:0:inside	ENSMFAG00000037155:EIF2S2:-:gene:protein_coding:.|ENSMFAG00000037155:EIF2S2:-:transcript:protein_coding:.|ENSMFAG00000037155:EIF2S2:-:exon:protein_coding:.|ENSMFAG00000037155:EIF2S2:-:five_prime_utr:protein_coding:.	cg00114942 (I, EIF2S2)
cg00114944	4(+):43384670-43384671	CpG_island	ABRACL:0:inside	ENSMFAG00000046040:ABRACL:+:gene:protein_coding:ABRACL|ENSMFAG00000046040:ABRACL:+:transcript:protein_coding:ABRACL	cg00114944 (II, C6orf115)
cg00115101	KE146055.1(-):14552-14553	CpG_shelf	ENSMFAG00000047046:0:inside	ENSMFAG00000047046:ENSMFAG00000047046:+:transcript:lincRNA:.|ENSMFAG00000047046:ENSMFAG00000047046:+:gene:lincRNA:.|ENSMFAG00000047046:ENSMFAG00000047046:+:exon:lincRNA:.|ENSMFAG00000047046:ENSMFAG00000047046:+:transcript:lincRNA:.	cg00115101 (I, THRAP3)
cg00115313	1(-):51244484-51244485	CpG_island	RO60:0:inside	ENSMFAG00000038349:UCHL5:-:FLANKING5000:protein_coding:UCHL5|ENSMFAG00000005319:RF01233:-:FLANKING5000:snoRNA:.|ENSMFAG00000016020:RO60:+:transcript:protein_coding:.|ENSMFAG00000016020:RO60:+:gene:protein_coding:.|ENSMFAG00000016020:RO60:+:exon:protein_coding:.|ENSMFAG00000016020:RO60:+:five_prime_utr:protein_coding:.|ENSMFAG00000016020:RO60:+:transcript:protein_coding:.	cg00115313 (I, TROVE2;UCHL5)
cg00115954	8(+):9033110-9033111	CpG_shore	GATA4:29615:upstream	---	cg00115954 (II)
cg00115959	9(+):86207850-86207851	CpG_shelf	PAPSS2:3639:upstream	ENSMFAG00000041464:PAPSS2:+:FLANKING5000:protein_coding:PAPSS2	cg00115959 (II)
cg00116092	1(+):75782087-75782088	CpG_shore	GPATCH2:289415:downstream	---	cg00116092 (II)
cg00116234	15(-):60285871-60285872	---	ADAMTSL1:0:inside	ENSMFAG00000042640:ADAMTSL1:-:gene:protein_coding:ADAMTSL1|ENSMFAG00000042640:ADAMTSL1:-:transcript:protein_coding:ADAMTSL1|ENSMFAG00000042640:ADAMTSL1:-:transcript:protein_coding:ADAMTSL1|ENSMFAG00000042640:ADAMTSL1:-:transcript:protein_coding:ADAMTSL1|ENSMFAG00000042640:ADAMTSL1:-:transcript:protein_coding:ADAMTSL1|ENSMFAG00000042640:ADAMTSL1:-:transcript:protein_coding:ADAMTSL1|ENSMFAG00000042…	cg00116234 (II, ADAMTSL1)
cg00116289	6(-):33072593-33072594	CpG_shore	ZFR:0:inside	ENSMFAG00000042691:ZFR:-:transcript:protein_coding:ZFR|ENSMFAG00000042691:ZFR:-:gene:protein_coding:ZFR|ENSMFAG00000042691:ZFR:-:transcript:protein_coding:ZFR|ENSMFAG00000042691:ZFR:-:transcript:protein_coding:ZFR|ENSMFAG00000042691:ZFR:-:CDS:protein_coding:ZFR|ENSMFAG00000042691:ZFR:-:exon:protein_coding:ZFR	cg00116289 (II, ZFR)
cg00116430	1(+):133206319-133206320	---	BCAR3:26394:upstream	---	cg00116430 (I)
cg00116435	9(-):61964751-61964752	---	USP54:0:inside	ENSMFAG00000001363:USP54:+:gene:protein_coding:USP54|ENSMFAG00000001363:USP54:+:transcript:protein_coding:USP54	cg00116435 (II, USP54)
cg00116554	8(+):49796214-49796215	---	SNAI2:0:inside	ENSMFAG00000046061:SNAI2:-:gene:protein_coding:.|ENSMFAG00000046061:SNAI2:-:transcript:protein_coding:.|ENSMFAG00000046061:SNAI2:-:exon:protein_coding:.|ENSMFAG00000046061:SNAI2:-:five_prime_utr:protein_coding:.	cg00116554 (I, SNAI2)
cg00116628	6(-):111128142-111128143	CpG_island	EPB41L4A:777:upstream	ENSMFAG00000000281:EPB41L4A:-:FLANKING5000:protein_coding:EPB41L4A	cg00116628 (I, FLJ11235;EPB41L4A)
cg00116688	6(-):159858581-159858582	CpG_shore	PTTG1:0:inside	ENSMFAG00000002001:SLU7:-:FLANKING5000:protein_coding:.|ENSMFAG00000036180:PTTG1:+:exon:protein_coding:PTTG1|ENSMFAG00000036180:PTTG1:+:five_prime_utr:protein_coding:PTTG1|ENSMFAG00000036180:PTTG1:+:gene:protein_coding:PTTG1|ENSMFAG00000036180:PTTG1:+:transcript:protein_coding:PTTG1	cg00116688 (II, PTTG1)
cg00116850	2(+):87832077-87832078	CpG_shelf	MCF2L2:2551:downstream	ENSMFAG00000036484:MCF2L2:-:FLANKING5000:protein_coding:MCF2L2	cg00116850 (II)
cg00116882	11(-):7000547-7000548	CpG_island	PIANP:149:upstream	ENSMFAG00000001518:PIANP:-:FLANKING5000:protein_coding:.	cg00116882 (II, PIANP)
cg00117224	7(+):132105904-132105905	---	PLEKHH1:0:inside	ENSMFAG00000038266:PLEKHH1:+:gene:protein_coding:PLEKHH1|ENSMFAG00000038266:PLEKHH1:+:transcript:protein_coding:PLEKHH1|ENSMFAG00000038266:PLEKHH1:+:transcript:protein_coding:PLEKHH1|ENSMFAG00000034082:PIGH:-:FLANKING5000:protein_coding:PIGH	cg00117224 (II, PLEKHH1)
cg00117294	10(-):76110149-76110150	---	HNF4A:0:inside	ENSMFAG00000035660:HNF4A:+:gene:protein_coding:HNF4A|ENSMFAG00000035660:HNF4A:+:transcript:protein_coding:HNF4A|ENSMFAG00000035660:HNF4A:+:transcript:protein_coding:HNF4A	cg00117294 (II, HNF4A)
cg00117472	7(+):57324725-57324726	CpG_shelf	ENSMFAG00000007410:0:inside	ENSMFAG00000007410:ENSMFAG00000007410:+:transcript:protein_coding:.|ENSMFAG00000007410:ENSMFAG00000007410:+:gene:protein_coding:.|ENSMFAG00000007410:ENSMFAG00000007410:+:exon:protein_coding:.|ENSMFAG00000007410:ENSMFAG00000007410:+:five_prime_utr:protein_coding:.|ENSMFAG00000007410:ENSMFAG00000007410:+:transcript:protein_coding:.	cg00117472 (I, MORF4L1)
cg00117506	3(-):170990771-170990772	---	CREB3L2:6540:upstream	---	cg00117506 (II)
cg00117796	14(-):54879935-54879936	---	TEAD1:0:inside	ENSMFAG00000031197:TEAD1:-:transcript:protein_coding:TEAD1|ENSMFAG00000031197:TEAD1:-:transcript:protein_coding:TEAD1|ENSMFAG00000031197:TEAD1:-:gene:protein_coding:TEAD1|ENSMFAG00000031197:TEAD1:-:transcript:protein_coding:TEAD1	cg00117796 (II, TEAD1)
cg00117896	4(-):139055094-139055095	CpG_shelf	ENSMFAG00000039349:0:inside	ENSMFAG00000000455:ENSMFAG00000000455:-:FLANKING5000:protein_coding:.|ENSMFAG00000039349:ENSMFAG00000039349:+:gene:pseudogene:.|ENSMFAG00000039349:ENSMFAG00000039349:+:transcript:pseudogene:.|ENSMFAG00000039349:ENSMFAG00000039349:+:exon:pseudogene:.|ENSMFAG00000001016:LSM2:+:FLANKING5000:protein_coding:LSM2	cg00117896 (II, HSPA1L)
cg00118071	4(+):167843270-167843271	---	PSMG4:9708:upstream	---	cg00118071 (II)
cg00118233	15(-):64466189-64466190	---	NFIB:0:inside	ENSMFAG00000037052:NFIB:+:transcript:protein_coding:NFIB|ENSMFAG00000037052:NFIB:+:gene:protein_coding:NFIB|ENSMFAG00000037052:NFIB:+:transcript:protein_coding:NFIB|ENSMFAG00000037052:NFIB:+:transcript:protein_coding:NFIB|ENSMFAG00000037052:NFIB:+:transcript:protein_coding:NFIB	cg00118233 (II, NFIB)
cg00118342	13(-):10699049-10699050	---	UXS1:0:inside	ENSMFAG00000001172:UXS1:-:gene:protein_coding:UXS1|ENSMFAG00000001172:UXS1:-:transcript:protein_coding:UXS1	cg00118342 (II, UXS1)
cg00118442	9(-):8094323-8094324	CpG_island	ATP5F1C:0:inside	ENSMFAG00000002686:KIN:-:FLANKING5000:protein_coding:KIN|ENSMFAG00000030332:ATP5F1C:+:five_prime_utr:protein_coding:.|ENSMFAG00000030332:ATP5F1C:+:exon:protein_coding:.|ENSMFAG00000030332:ATP5F1C:+:gene:protein_coding:.|ENSMFAG00000030332:ATP5F1C:+:transcript:protein_coding:.|ENSMFAG00000030332:ATP5F1C:+:five_prime_utr:protein_coding:.|ENSMFAG00000030332:ATP5F1C:+:exon:protein_coding:.|ENSMFAG000…	cg00118442 (II, ATP5C1;KIN)
cg00118719	7(+):103420639-103420640	CpG_island	FBXO33:0:inside	ENSMFAG00000043656:FBXO33:-:gene:protein_coding:FBXO33|ENSMFAG00000043656:FBXO33:-:transcript:protein_coding:FBXO33|ENSMFAG00000043656:FBXO33:-:CDS:protein_coding:FBXO33|ENSMFAG00000043656:FBXO33:-:exon:protein_coding:FBXO33	cg00118719 (I, FBXO33)
cg00118966	1(+):95127673-95127674	CpG_shelf	TTC24:49:downstream	ENSMFAG00000036161:TTC24:-:FLANKING5000:protein_coding:TTC24	cg00118966 (II, TTC24)
cg00118978	11(-):86558483-86558484	CpG_shelf	GRIP2:0:inside	ENSMFAG00000035973:GRIP2:-:gene:protein_coding:GRIP2|ENSMFAG00000035973:GRIP2:-:transcript:protein_coding:GRIP2|ENSMFAG00000035973:GRIP2:-:CDS:protein_coding:GRIP2|ENSMFAG00000035973:GRIP2:-:exon:protein_coding:GRIP2	cg00118978 (II)
cg00119057	18(-):47501360-47501361	CpG_island	DTNA:233861:upstream	---	cg00119057 (II, DTNA)
cg00119079	2(+):87814118-87814119	CpG_island	LAMP3:0:inside	ENSMFAG00000042658:LAMP3:-:gene:protein_coding:LAMP3|ENSMFAG00000042658:LAMP3:-:transcript:protein_coding:LAMP3	cg00119079 (II, LAMP3)
cg00119117	10(-):41916778-41916779	CpG_shelf	INSM1:0:inside	ENSMFAG00000000035:INSM1:-:exon:protein_coding:INSM1|ENSMFAG00000000035:INSM1:-:gene:protein_coding:INSM1|ENSMFAG00000000035:INSM1:-:transcript:protein_coding:INSM1|ENSMFAG00000000035:INSM1:-:CDS:protein_coding:INSM1	cg00119117 (II, INSM1)
cg00119127	3(-):36271816-36271817	CpG_island	ENSMFAG00000047117:44309:downstream	---	cg00119127 (II)
cg00119214	11(-):56907397-56907398	---	GEMIN7:21138:upstream	---	cg00119214 (II)
cg00119670	4(+):31600009-31600010	CpG_shore	KIAA0408,ENSMFAG00000043575:0:inside	ENSMFAG00000045872:KIAA0408:-:gene:protein_coding:KIAA0408|ENSMFAG00000045872:KIAA0408:-:transcript:protein_coding:KIAA0408|ENSMFAG00000043575:ENSMFAG00000043575:-:gene:protein_coding:.|ENSMFAG00000043575:ENSMFAG00000043575:-:transcript:protein_coding:.	cg00119670 (II, C6orf174)
cg00119687	3(+):53219155-53219156	CpG_shelf	AUTS2:0:inside	ENSMFAG00000035871:AUTS2:+:transcript:protein_coding:AUTS2|ENSMFAG00000035871:AUTS2:+:gene:protein_coding:AUTS2|ENSMFAG00000035871:AUTS2:+:transcript:protein_coding:AUTS2|ENSMFAG00000035871:AUTS2:+:transcript:protein_coding:AUTS2	cg00119687 (II, AUTS2)
cg00120118	X(+):31494856-31494857	---	DMD:0:inside	ENSMFAG00000045175:DMD:-:gene:protein_coding:DMD|ENSMFAG00000045175:DMD:-:transcript:protein_coding:DMD	cg00120118 (II, DMD)
cg00120157	3(-):39329682-39329683	---	SDK1:45256:downstream	---	cg00120157 (I)
cg00120274	9(+):42936923-42936924	CpG_shore	ENSMFAG00000044032:1646:upstream	ENSMFAG00000044032:ENSMFAG00000044032:+:FLANKING5000:protein_coding:.	cg00120274 (II)
cg00120479	18(-):32813037-32813038	---	DYM:41549:downstream	---	cg00120479 (II)
cg00120887	9(+):109037417-109037418	---	XPNPEP1:0:inside	ENSMFAG00000030034:XPNPEP1:-:transcript:protein_coding:XPNPEP1|ENSMFAG00000030034:XPNPEP1:-:gene:protein_coding:XPNPEP1|ENSMFAG00000030034:XPNPEP1:-:transcript:protein_coding:XPNPEP1|ENSMFAG00000030034:XPNPEP1:-:transcript:protein_coding:XPNPEP1|ENSMFAG00000030034:XPNPEP1:-:transcript:protein_coding:XPNPEP1|ENSMFAG00000030034:XPNPEP1:-:transcript:protein_coding:XPNPEP1	cg00120887 (II, XPNPEP1)
cg00121005	19(-):49876961-49876962	CpG_shelf	ENSMFAG00000024844:0:inside	ENSMFAG00000002580:ENSMFAG00000002580:-:FLANKING5000:protein_coding:.|ENSMFAG00000024844:ENSMFAG00000024844:-:exon:protein_coding:.|ENSMFAG00000024844:ENSMFAG00000024844:-:gene:protein_coding:.|ENSMFAG00000024844:ENSMFAG00000024844:-:transcript:protein_coding:.|ENSMFAG00000024844:ENSMFAG00000024844:-:CDS:protein_coding:.	cg00121005 (II, CGB)
cg00121045	20(+):1384442-1384443	CpG_shore	ENSMFAG00000000632:0:inside	ENSMFAG00000031980:GNPTG:+:FLANKING5000:protein_coding:GNPTG|ENSMFAG00000032504:ENSMFAG00000032504:-:FLANKING5000:protein_coding:.|ENSMFAG00000000632:ENSMFAG00000000632:-:three_prime_utr:protein_coding:.|ENSMFAG00000000632:ENSMFAG00000000632:-:exon:protein_coding:.|ENSMFAG00000000632:ENSMFAG00000000632:-:gene:protein_coding:.|ENSMFAG00000000632:ENSMFAG00000000632:-:transcript:protein_coding:.	cg00121045 (I, UNKL)
cg00121374	1(-):225007591-225007592	---	ARHGEF16:0:inside	ENSMFAG00000046261:ARHGEF16:-:gene:protein_coding:ARHGEF16|ENSMFAG00000046261:ARHGEF16:-:transcript:protein_coding:ARHGEF16	cg00121374 (II, ARHGEF16)
cg00121551	10(+):91089891-91089892	CpG_island	ZNF831:0:inside	ENSMFAG00000040583:ZNF831:+:gene:protein_coding:ZNF831|ENSMFAG00000040583:ZNF831:+:transcript:protein_coding:ZNF831|ENSMFAG00000040583:ZNF831:+:transcript:protein_coding:ZNF831|ENSMFAG00000040583:ZNF831:+:exon:protein_coding:ZNF831|ENSMFAG00000040583:ZNF831:+:CDS:protein_coding:ZNF831	cg00121551 (II, ZNF831)
cg00122218	6(+):177253328-177253329	CpG_shore	GRK6:0:inside	ENSMFAG00000037374:GRK6:+:gene:protein_coding:GRK6|ENSMFAG00000037374:GRK6:+:transcript:protein_coding:GRK6|ENSMFAG00000037374:GRK6:+:transcript:protein_coding:GRK6	cg00122218 (II, GRK6)
cg00122254	1(-):181186742-181186743	CpG_shore	ENSMFAG00000003416:0:inside	ENSMFAG00000003416:ENSMFAG00000003416:-:gene:protein_coding:.|ENSMFAG00000003416:ENSMFAG00000003416:-:transcript:protein_coding:.|ENSMFAG00000003416:ENSMFAG00000003416:-:exon:protein_coding:.|ENSMFAG00000003416:ENSMFAG00000003416:-:five_prime_utr:protein_coding:.|ENSMFAG00000039635:LRRC41:+:FLANKING5000:protein_coding:LRRC41	cg00122254 (II, LRRC41;UQCRH)
cg00122310	20(-):45767180-45767181	CpG_shore	KATNB1:0:inside	ENSMFAG00000043372:KATNB1:+:exon:protein_coding:KATNB1|ENSMFAG00000043372:KATNB1:+:five_prime_utr:protein_coding:KATNB1|ENSMFAG00000043372:KATNB1:+:gene:protein_coding:KATNB1|ENSMFAG00000043372:KATNB1:+:transcript:protein_coding:KATNB1	cg00122310 (I, KATNB1)
cg00122362	7(+):79210570-79210571	CpG_shore	ENSMFAG00000046563:108538:downstream	---	cg00122362 (II)
cg00122406	8(-):27002236-27002237	CpG_shelf	DPYSL2:0:inside	ENSMFAG00000005287:DPYSL2:+:transcript:protein_coding:DPYSL2|ENSMFAG00000005287:DPYSL2:+:gene:protein_coding:DPYSL2	cg00122406 (II)
cg00122566	16(-):7407599-7407600	---	ACAP1:0:inside	ENSMFAG00000039943:ACAP1:+:gene:protein_coding:ACAP1|ENSMFAG00000039943:ACAP1:+:transcript:protein_coding:ACAP1	cg00122566 (II, ACAP1)
cg00122679	9(-):123214276-123214277	---	CPXM2:21968:upstream	---	cg00122679 (II)
cg00122941	16(+):4752707-4752708	CpG_island	ARRB2:79:upstream	ENSMFAG00000042883:PELP1:-:FLANKING5000:protein_coding:PELP1|ENSMFAG00000001220:ARRB2:+:FLANKING5000:protein_coding:ARRB2	cg00122941 (II, ARRB2)
cg00123055	8(-):55495783-55495784	CpG_island	SOX17:0:inside	ENSMFAG00000043730:SOX17:+:CDS:protein_coding:.|ENSMFAG00000043730:SOX17:+:exon:protein_coding:.|ENSMFAG00000043730:SOX17:+:gene:protein_coding:.|ENSMFAG00000043730:SOX17:+:transcript:protein_coding:.	cg00123055 (I, SOX17)
cg00123072	6(-):78317596-78317597	CpG_shore	THBS4:517:upstream	ENSMFAG00000033394:THBS4:+:FLANKING5000:protein_coding:THBS4	cg00123072 (II, THBS4)
cg00123094	20(+):1666247-1666248	CpG_shelf	IFT140:67:upstream	ENSMFAG00000038575:IFT140:-:FLANKING5000:protein_coding:IFT140|ENSMFAG00000002985:CRAMP1:+:FLANKING5000:protein_coding:CRAMP1	cg00123094 (II, IFT140)
cg00123181	4(+):138995157-138995158	CpG_shore	SLC44A4:0:inside	ENSMFAG00000041119:SLC44A4:+:gene:protein_coding:SLC44A4|ENSMFAG00000041119:SLC44A4:+:transcript:protein_coding:SLC44A4|ENSMFAG00000041119:SLC44A4:+:transcript:protein_coding:SLC44A4|ENSMFAG00000041119:SLC44A4:+:CDS:protein_coding:SLC44A4|ENSMFAG00000041119:SLC44A4:+:exon:protein_coding:SLC44A4|ENSMFAG00000046189:NEU1:+:FLANKING5000:protein_coding:NEU1	cg00123181 (II, SLC44A4)
cg00123423	9(-):60760709-60760710	CpG_island	KAT6B:17454:upstream	---	cg00123423 (II, KAT6B)
cg00123702	18(-):10830782-10830783	---	ENSMFAG00000036749:17718:upstream	---	cg00123702 (II)
cg00123707	6(-):163667460-163667461	---	ENSMFAG00000035793:384600:downstream	---	cg00123707 (II)
cg00124133	7(-):69149402-69149403	CpG_shore	RF00017:5804:downstream	---	cg00124133 (II)
cg00124134	1(-):188207855-188207856	CpG_shelf	PABPC4:0:inside	ENSMFAG00000041481:PABPC4:+:transcript:protein_coding:PABPC4|ENSMFAG00000041481:PABPC4:+:gene:protein_coding:PABPC4|ENSMFAG00000041481:PABPC4:+:transcript:protein_coding:PABPC4|ENSMFAG00000041481:PABPC4:+:CDS:protein_coding:PABPC4|ENSMFAG00000041481:PABPC4:+:exon:protein_coding:PABPC4	cg00124134 (II, PABPC4;LOC101929516)
cg00124160	3(+):176048258-176048259	---	ENSMFAG00000034364:7313:downstream	---	cg00124160 (I)
cg00124175	10(+):44305876-44305877	CpG_shore	MGME1:0:inside	ENSMFAG00000002938:MGME1:-:transcript:protein_coding:.|ENSMFAG00000002938:MGME1:-:gene:protein_coding:.|ENSMFAG00000002938:MGME1:-:transcript:protein_coding:.|ENSMFAG00000002938:MGME1:-:transcript:protein_coding:.|ENSMFAG00000002938:MGME1:-:CDS:protein_coding:.|ENSMFAG00000002938:MGME1:-:exon:protein_coding:.|ENSMFAG00000002938:MGME1:-:exon:protein_coding:.|ENSMFAG00000039729:SNX5:+:FLANKING5000:…	cg00124175 (II, SNX5;C20orf72)
cg00124640	12(+):36483435-36483436	---	ORC4:0:inside	ENSMFAG00000031595:ORC4:-:gene:protein_coding:.|ENSMFAG00000031595:ORC4:-:transcript:protein_coding:.|ENSMFAG00000031595:ORC4:-:CDS:protein_coding:.|ENSMFAG00000031595:ORC4:-:exon:protein_coding:.	cg00124640 (II, ORC4)
cg00125048	6(-):176369157-176369158	CpG_shore	CDHR2:618:downstream	ENSMFAG00000044762:CDHR2:+:FLANKING5000:protein_coding:CDHR2	cg00125048 (II, GPRIN1)
cg00125300	7(-):143202705-143202706	---	NRXN3:0:inside	ENSMFAG00000031358:NRXN3:+:gene:protein_coding:NRXN3|ENSMFAG00000031358:NRXN3:+:transcript:protein_coding:NRXN3	cg00125300 (II, NRXN3)
cg00125544	12(+):125788146-125788147	CpG_shore	AGAP1:0:inside	ENSMFAG00000038629:AGAP1:+:gene:protein_coding:AGAP1|ENSMFAG00000038629:AGAP1:+:transcript:protein_coding:AGAP1|ENSMFAG00000038629:AGAP1:+:transcript:protein_coding:AGAP1|ENSMFAG00000038629:AGAP1:+:transcript:protein_coding:AGAP1|ENSMFAG00000038629:AGAP1:+:transcript:protein_coding:AGAP1	cg00125544 (II, AGAP1)
cg00125744	2(-):121376831-121376832	---	MAGI1:0:inside	ENSMFAG00000032287:MAGI1:-:gene:protein_coding:MAGI1|ENSMFAG00000032287:MAGI1:-:transcript:protein_coding:MAGI1|ENSMFAG00000032287:MAGI1:-:transcript:protein_coding:MAGI1|ENSMFAG00000032287:MAGI1:-:transcript:protein_coding:MAGI1	cg00125744 (II, MAGI1)
cg00126034	16(+):57742885-57742886	CpG_island	WNT3:36:upstream	ENSMFAG00000030050:WNT3:+:FLANKING5000:protein_coding:WNT3	cg00126034 (II, WNT3)
cg00126246	11(-):62313230-62313231	---	AVPR1A:71913:downstream	---	cg00126246 (II)
cg00126261	4(-):74203178-74203179	CpG_shelf	PRDM13:641:upstream	ENSMFAG00000045893:PRDM13:-:FLANKING5000:protein_coding:PRDM13	cg00126261 (II, PRDM13)
cg00126739	7(+):47172300-47172301	CpG_shore	KIF23:209:upstream	ENSMFAG00000041684:KIF23:+:FLANKING5000:protein_coding:KIF23	cg00126739 (II, KIF23)
cg00126946	9(-):102672894-102672895	CpG_island	SH3PXD2A:0:inside	ENSMFAG00000044985:SH3PXD2A:-:exon:protein_coding:SH3PXD2A|ENSMFAG00000044985:SH3PXD2A:-:gene:protein_coding:SH3PXD2A|ENSMFAG00000044985:SH3PXD2A:-:transcript:protein_coding:SH3PXD2A|ENSMFAG00000044985:SH3PXD2A:-:CDS:protein_coding:SH3PXD2A	cg00126946 (II, SH3PXD2A)
cg00126959	16(+):36036570-36036571	CpG_island	ABCC3:0:inside	ENSMFAG00000040341:ABCC3:+:five_prime_utr:protein_coding:ABCC3|ENSMFAG00000040341:ABCC3:+:exon:protein_coding:ABCC3|ENSMFAG00000040341:ABCC3:+:gene:protein_coding:ABCC3|ENSMFAG00000040341:ABCC3:+:transcript:protein_coding:ABCC3	cg00126959 (I, ABCC3)
cg00127047	6(+):141967979-141967980	CpG_shore	ARHGAP26:0:inside	ENSMFAG00000002069:ARHGAP26:+:gene:protein_coding:ARHGAP26|ENSMFAG00000002069:ARHGAP26:+:transcript:protein_coding:ARHGAP26	cg00127047 (II, ARHGAP26)
cg00127049	7(-):134808749-134808750	---	SLC8A3:0:inside	ENSMFAG00000034168:SLC8A3:-:transcript:protein_coding:SLC8A3|ENSMFAG00000034168:SLC8A3:-:gene:protein_coding:SLC8A3|ENSMFAG00000034168:SLC8A3:-:transcript:protein_coding:SLC8A3|ENSMFAG00000034168:SLC8A3:-:transcript:protein_coding:SLC8A3	cg00127049 (II, SLC8A3)
cg00127198	3(-):35412860-35412861	CpG_shore	PDGFA:0:inside	ENSMFAG00000044686:PDGFA:-:gene:protein_coding:PDGFA|ENSMFAG00000044686:PDGFA:-:transcript:protein_coding:PDGFA|ENSMFAG00000044686:PDGFA:-:transcript:protein_coding:PDGFA|ENSMFAG00000044686:PDGFA:-:transcript:protein_coding:PDGFA	cg00127198 (II, PDGFA)
cg00127214	7(-):99781722-99781723	CpG_island	BRMS1L:0:inside	ENSMFAG00000036777:ENSMFAG00000036777:+:FLANKING5000:protein_coding:.|ENSMFAG00000037936:BRMS1L:+:five_prime_utr:protein_coding:BRMS1L|ENSMFAG00000037936:BRMS1L:+:exon:protein_coding:BRMS1L|ENSMFAG00000037936:BRMS1L:+:gene:protein_coding:BRMS1L|ENSMFAG00000037936:BRMS1L:+:transcript:protein_coding:BRMS1L	cg00127214 (II, BRMS1L)
cg00127414	11(-):7134148-7134149	CpG_shore	P3H3:0:inside	ENSMFAG00000037690:GPR162:+:FLANKING5000:protein_coding:GPR162|ENSMFAG00000046290:P3H3:+:gene:protein_coding:P3H3|ENSMFAG00000046290:P3H3:+:transcript:protein_coding:P3H3	cg00127414 (II, P3H3)
cg00127505	9(+):129384524-129384525	CpG_island	EBF3:2115:upstream	ENSMFAG00000041034:EBF3:-:FLANKING5000:protein_coding:EBF3	cg00127505 (I)
cg00127545	2(+):106873260-106873261	CpG_island	TEX264:880:upstream	ENSMFAG00000045843:TEX264:+:FLANKING5000:protein_coding:TEX264	cg00127545 (I, TEX264)
cg00127732	19(-):42770948-42770949	CpG_shore	ERF:0:inside	ENSMFAG00000035885:ERF:-:gene:protein_coding:ERF|ENSMFAG00000035885:ERF:-:transcript:protein_coding:ERF|ENSMFAG00000035885:ERF:-:transcript:protein_coding:ERF	cg00127732 (II, ERF)
cg00127894	17(-):95467457-95467458	CpG_island	MCF2L:0:inside	ENSMFAG00000031140:MCF2L:+:transcript:protein_coding:MCF2L|ENSMFAG00000031140:MCF2L:+:gene:protein_coding:MCF2L|ENSMFAG00000031140:MCF2L:+:transcript:protein_coding:MCF2L|ENSMFAG00000031140:MCF2L:+:five_prime_utr:protein_coding:MCF2L|ENSMFAG00000031140:MCF2L:+:exon:protein_coding:MCF2L|ENSMFAG00000031140:MCF2L:+:transcript:protein_coding:MCF2L	cg00127894 (I, MCF2L)
cg00128195	9(+):67397200-67397201	CpG_shelf	TET1:0:inside	ENSMFAG00000044392:TET1:-:gene:protein_coding:TET1|ENSMFAG00000044392:TET1:-:transcript:protein_coding:TET1|ENSMFAG00000044392:TET1:-:exon:protein_coding:TET1|ENSMFAG00000044392:TET1:-:five_prime_utr:protein_coding:TET1	cg00128195 (I, TET1)
cg00128196	16(+):7302138-7302139	CpG_shore	CTDNEP1:0:inside	ENSMFAG00000003346:ENSMFAG00000003346:-:FLANKING5000:protein_coding:.|ENSMFAG00000002243:CTDNEP1:-:gene:protein_coding:CTDNEP1|ENSMFAG00000002243:CTDNEP1:-:transcript:protein_coding:CTDNEP1	cg00128196 (II, CTDNEP1)
cg00128361	10(-):13368599-13368600	CpG_island	EIF3L:0:inside	ENSMFAG00000040574:EIF3L:-:gene:protein_coding:EIF3L|ENSMFAG00000040574:EIF3L:-:transcript:protein_coding:EIF3L|ENSMFAG00000040574:EIF3L:-:CDS:protein_coding:EIF3L|ENSMFAG00000040574:EIF3L:-:exon:protein_coding:EIF3L	cg00128361 (II, EIF3L)
cg00128425	3(+):187748355-187748356	CpG_island	DPP6:0:inside	ENSMFAG00000000652:DPP6:+:transcript:protein_coding:DPP6|ENSMFAG00000000652:DPP6:+:gene:protein_coding:DPP6|ENSMFAG00000000652:DPP6:+:transcript:protein_coding:DPP6|ENSMFAG00000000652:DPP6:+:transcript:protein_coding:DPP6|ENSMFAG00000000652:DPP6:+:transcript:protein_coding:DPP6|ENSMFAG00000000652:DPP6:+:CDS:protein_coding:DPP6|ENSMFAG00000000652:DPP6:+:exon:protein_coding:DPP6	cg00128425 (I, DPP6)
cg00128482	8(+):75976736-75976737	---	PI15:0:inside	ENSMFAG00000031904:PI15:+:five_prime_utr:protein_coding:PI15|ENSMFAG00000031904:PI15:+:exon:protein_coding:PI15|ENSMFAG00000031904:PI15:+:gene:protein_coding:PI15|ENSMFAG00000031904:PI15:+:transcript:protein_coding:PI15|ENSMFAG00000031904:PI15:+:five_prime_utr:protein_coding:PI15|ENSMFAG00000031904:PI15:+:exon:protein_coding:PI15	cg00128482 (II, PI15)
cg00128517	9(-):122783252-122783253	---	ENSMFAG00000047134:116077:downstream	---	cg00128517 (II)
cg00128683	18(-):17515694-17515695	---	PHLPP1:0:inside	ENSMFAG00000010807:PHLPP1:-:gene:protein_coding:PHLPP1|ENSMFAG00000010807:PHLPP1:-:transcript:protein_coding:PHLPP1	cg00128683 (II, PHLPP1)
cg00128718	17(+):21860311-21860312	---	TNFSF11:71145:downstream	---	cg00128718 (II)
cg00128766	1(+):180783994-180783995	CpG_shore	ENSMFAG00000038571:405:upstream	ENSMFAG00000038571:ENSMFAG00000038571:+:FLANKING5000:protein_coding:.	cg00128766 (II, KIAA0494)
cg00128883	11(+):52509459-52509460	CpG_shore	ENSMFAG00000002429:339:upstream	ENSMFAG00000002429:ENSMFAG00000002429:-:FLANKING5000:protein_coding:.	cg00128883 (I, ATF7)
cg00128951	1(+):138839685-138839686	CpG_shore	RF00017:14901:downstream	---	cg00128951 (II)
cg00129132	1(-):182033164-182033165	CpG_shore	TESK2:0:inside	ENSMFAG00000042816:TESK2:+:gene:protein_coding:TESK2|ENSMFAG00000042816:TESK2:+:transcript:protein_coding:TESK2|ENSMFAG00000042816:TESK2:+:transcript:protein_coding:TESK2	cg00129132 (II, TESK2)
cg00129232	16(+):51265009-51265010	---	STARD3:0:inside	ENSMFAG00000035990:STARD3:+:transcript:protein_coding:STARD3|ENSMFAG00000035990:STARD3:+:gene:protein_coding:STARD3|ENSMFAG00000035990:STARD3:+:transcript:protein_coding:STARD3|ENSMFAG00000035990:STARD3:+:transcript:protein_coding:STARD3|ENSMFAG00000035990:STARD3:+:transcript:protein_coding:STARD3|ENSMFAG00000035990:STARD3:+:CDS:protein_coding:STARD3|ENSMFAG00000035990:STARD3:+:exon:protein_codin…	cg00129232 (I, STARD3)
cg00129651	16(-):51827852-51827853	CpG_island	RAPGEFL1:0:inside	ENSMFAG00000001426:RAPGEFL1:+:transcript:protein_coding:RAPGEFL1|ENSMFAG00000001426:RAPGEFL1:+:gene:protein_coding:RAPGEFL1|ENSMFAG00000001426:RAPGEFL1:+:transcript:protein_coding:RAPGEFL1|ENSMFAG00000001426:RAPGEFL1:+:CDS:protein_coding:RAPGEFL1|ENSMFAG00000001426:RAPGEFL1:+:exon:protein_coding:RAPGEFL1|ENSMFAG00000010400:ENSMFAG00000010400:+:FLANKING5000:miRNA:.	cg00129651 (I, RAPGEFL1)
cg00129731	4(-):92137280-92137281	CpG_island	TENT5A:0:inside	ENSMFAG00000040558:TENT5A:+:five_prime_utr:protein_coding:TENT5A|ENSMFAG00000040558:TENT5A:+:exon:protein_coding:TENT5A|ENSMFAG00000040558:TENT5A:+:gene:protein_coding:TENT5A|ENSMFAG00000040558:TENT5A:+:transcript:protein_coding:TENT5A	cg00129731 (II, FAM46A)
cg00129811	4(+):20433136-20433137	CpG_shelf	ENSMFAG00000033289:0:inside	ENSMFAG00000033289:ENSMFAG00000033289:+:transcript:protein_coding:.|ENSMFAG00000033289:ENSMFAG00000033289:+:gene:protein_coding:.	cg00129811 (II, DSE)
cg00129847	1(-):22482271-22482272	---	ENSMFAG00000041080:101521:downstream	---	cg00129847 (II)
cg00130181	17(-):82467579-82467580	---	CLYBL:0:inside	ENSMFAG00000036639:CLYBL:+:gene:protein_coding:CLYBL|ENSMFAG00000036639:CLYBL:+:transcript:protein_coding:CLYBL|ENSMFAG00000036639:CLYBL:+:transcript:protein_coding:CLYBL|ENSMFAG00000036639:CLYBL:+:transcript:protein_coding:CLYBL|ENSMFAG00000036639:CLYBL:+:transcript:protein_coding:CLYBL|ENSMFAG00000036639:CLYBL:+:transcript:protein_coding:CLYBL|ENSMFAG00000036639:CLYBL:+:transcript:protein_codin…	cg00130181 (I, CLYBL)
cg00130393	5(+):4770723-4770724	CpG_island	ABLIM2:0:inside	ENSMFAG00000033256:ABLIM2:+:transcript:protein_coding:ABLIM2|ENSMFAG00000033256:ABLIM2:+:transcript:protein_coding:ABLIM2|ENSMFAG00000033256:ABLIM2:+:gene:protein_coding:ABLIM2|ENSMFAG00000033256:ABLIM2:+:transcript:protein_coding:ABLIM2|ENSMFAG00000033256:ABLIM2:+:transcript:protein_coding:ABLIM2|ENSMFAG00000033256:ABLIM2:+:transcript:protein_coding:ABLIM2|ENSMFAG00000033256:ABLIM2:+:CDS:protein…	cg00130393 (II, ABLIM2)
cg00130530	4(-):135082619-135082620	CpG_shore	FKBP5:1340:upstream	ENSMFAG00000030158:FKBP5:+:FLANKING5000:protein_coding:FKBP5	cg00130530 (II, FKBP5)
cg00130569	17(-):7867970-7867971	CpG_island	PAN3:0:inside	ENSMFAG00000025538:PAN3:+:transcript:protein_coding:PAN3|ENSMFAG00000025538:PAN3:+:gene:protein_coding:PAN3|ENSMFAG00000025538:PAN3:+:five_prime_utr:protein_coding:PAN3|ENSMFAG00000025538:PAN3:+:exon:protein_coding:PAN3|ENSMFAG00000025538:PAN3:+:five_prime_utr:protein_coding:PAN3|ENSMFAG00000025538:PAN3:+:transcript:protein_coding:PAN3	cg00130569 (II, PAN3-AS1;PAN3)
cg00130799	2(+):89077770-89077771	CpG_shore	CHRD:0:inside	ENSMFAG00000044370:THPO:-:FLANKING5000:protein_coding:THPO|ENSMFAG00000001808:CHRD:+:gene:protein_coding:CHRD|ENSMFAG00000001808:CHRD:+:transcript:protein_coding:CHRD|ENSMFAG00000001808:CHRD:+:transcript:protein_coding:CHRD|ENSMFAG00000001808:CHRD:+:CDS:protein_coding:CHRD|ENSMFAG00000001808:CHRD:+:exon:protein_coding:CHRD	cg00130799 (II, CHRD)
cg00131064	5(-):172194496-172194497	CpG_shelf	GALNTL6:0:inside	ENSMFAG00000003378:GALNTL6:+:gene:protein_coding:GALNTL6|ENSMFAG00000003378:GALNTL6:+:transcript:protein_coding:GALNTL6|ENSMFAG00000003378:GALNTL6:+:transcript:protein_coding:GALNTL6	cg00131064 (II, GALNTL6)
cg00131081	19(-):37026301-37026302	CpG_shore	ZNF260:14206:upstream	---	cg00131081 (II, ZNF260)
cg00131136	8(-):128943921-128943922	---	ENSMFAG00000042070:186143:upstream	---	cg00131136 (II)
cg00131213	19(-):39079348-39079349	---	ENSMFAG00000034374:0:inside	ENSMFAG00000034374:ENSMFAG00000034374:-:gene:protein_coding:.|ENSMFAG00000034374:ENSMFAG00000034374:-:transcript:protein_coding:.|ENSMFAG00000034374:ENSMFAG00000034374:-:CDS:protein_coding:.|ENSMFAG00000034374:ENSMFAG00000034374:-:exon:protein_coding:.|ENSMFAG00000033962:EIF3K:+:FLANKING5000:protein_coding:EIF3K	cg00131213 (II, MAP4K1)
cg00131272	20(+):34604966-34604967	---	GPT2:0:inside	ENSMFAG00000033087:GPT2:+:gene:protein_coding:GPT2|ENSMFAG00000033087:GPT2:+:transcript:protein_coding:GPT2|ENSMFAG00000033087:GPT2:+:transcript:protein_coding:GPT2	cg00131272 (II, GPT2)
cg00131407	15(-):4502700-4502701	CpG_shelf	WDR5:0:inside	ENSMFAG00000039367:WDR5:-:gene:protein_coding:WDR5|ENSMFAG00000039367:WDR5:-:transcript:protein_coding:WDR5|ENSMFAG00000039367:WDR5:-:CDS:protein_coding:WDR5|ENSMFAG00000039367:WDR5:-:exon:protein_coding:WDR5	cg00131407 (II, LOC401127)
cg00131745	5(-):57515907-57515908	---	SEPT11:0:inside	ENSMFAG00000042066:SEPT11:-:transcript:protein_coding:.|ENSMFAG00000042066:SEPT11:-:gene:protein_coding:.|ENSMFAG00000042066:SEPT11:-:transcript:protein_coding:.	cg00131745 (II, SEPT11)
cg00131870	20(+):38555138-38555139	CpG_island	CYLD:147:upstream	ENSMFAG00000043501:CYLD:+:FLANKING5000:protein_coding:CYLD|ENSMFAG00000007230:ENSMFAG00000007230:+:FLANKING5000:miRNA:.	cg00131870 (I, CYLD)
cg00131899	5(-):108976724-108976725	CpG_island	MCUB:204:upstream	ENSMFAG00000031082:MCUB:+:FLANKING5000:protein_coding:.	cg00131899 (I, CCDC109B)
cg00131983	5(+):8060359-8060360	CpG_shelf	MSX1:602:downstream	ENSMFAG00000039226:MSX1:-:FLANKING5000:protein_coding:MSX1	cg00131983 (I)
cg00132135	11(+):110455370-110455371	---	RFX4:0:inside	ENSMFAG00000037762:RFX4:+:gene:protein_coding:RFX4|ENSMFAG00000037762:RFX4:+:transcript:protein_coding:RFX4|ENSMFAG00000037762:RFX4:+:transcript:protein_coding:RFX4|ENSMFAG00000037762:RFX4:+:transcript:protein_coding:RFX4|ENSMFAG00000037762:RFX4:+:exon:protein_coding:RFX4|ENSMFAG00000037762:RFX4:+:exon:protein_coding:RFX4|ENSMFAG00000037762:RFX4:+:three_prime_utr:protein_coding:RFX4|ENSMFAG000000…	cg00132135 (II, RFX4)
cg00132291	13(+):48186157-48186158	CpG_shelf	CCT4:0:inside	ENSMFAG00000031348:CCT4:+:gene:protein_coding:.|ENSMFAG00000031348:CCT4:+:transcript:protein_coding:.|ENSMFAG00000031348:CCT4:+:transcript:protein_coding:.|ENSMFAG00000031348:CCT4:+:transcript:protein_coding:.	cg00132291 (II, CCT4)
cg00132616	9(+):74149493-74149494	CpG_island	ARID5B:0:inside	ENSMFAG00000036687:ARID5B:-:gene:protein_coding:ARID5B|ENSMFAG00000036687:ARID5B:-:transcript:protein_coding:ARID5B	cg00132616 (I, ARID5B)
cg00132626	1(+):180844274-180844275	---	ATPAF1:0:inside	ENSMFAG00000040553:ATPAF1:+:transcript:protein_coding:ATPAF1|ENSMFAG00000040553:ATPAF1:+:gene:protein_coding:ATPAF1|ENSMFAG00000040553:ATPAF1:+:transcript:protein_coding:ATPAF1|ENSMFAG00000040553:ATPAF1:+:transcript:protein_coding:ATPAF1|ENSMFAG00000040553:ATPAF1:+:transcript:protein_coding:ATPAF1|ENSMFAG00000040553:ATPAF1:+:transcript:protein_coding:ATPAF1|ENSMFAG00000040553:ATPAF1:+:transcript:…	cg00132626 (II, ATPAF1)
cg00132716	20(-):53926083-53926084	---	ENSMFAG00000046702:109178:downstream	---	cg00132716 (II)
cg00132888	17(+):5992987-5992988	---	ATP8A2:5615:downstream	---	cg00132888 (II)
cg00133391	15(-):100816465-100816466	CpG_shelf	PIP5KL1:464:upstream	ENSMFAG00000031728:PIP5KL1:+:FLANKING5000:protein_coding:PIP5KL1	cg00133391 (II, PIP5KL1)
cg00133727	19(+):38437734-38437735	---	ENSMFAG00000019788:19656:downstream	---	cg00133727 (II, SIPA1L3)
cg00133909	7(+):51578912-51578913	CpG_island	CD276:13380:upstream	---	cg00133909 (II, CD276)
cg00134124	12(+):96197872-96197873	---	ADAM23:0:inside	ENSMFAG00000030094:ADAM23:+:gene:protein_coding:ADAM23|ENSMFAG00000030094:ADAM23:+:transcript:protein_coding:ADAM23|ENSMFAG00000030094:ADAM23:+:transcript:protein_coding:ADAM23|ENSMFAG00000030094:ADAM23:+:CDS:protein_coding:ADAM23|ENSMFAG00000030094:ADAM23:+:exon:protein_coding:ADAM23	cg00134124 (II, ADAM23)
cg00134191	7(+):81879647-81879648	---	ALDH1A3:0:inside	ENSMFAG00000041683:ALDH1A3:+:gene:protein_coding:ALDH1A3|ENSMFAG00000041683:ALDH1A3:+:transcript:protein_coding:ALDH1A3|ENSMFAG00000041683:ALDH1A3:+:transcript:protein_coding:ALDH1A3	cg00134191 (II, ALDH1A3)
cg00134415	10(-):12775039-12775040	CpG_shore	KDELR3:8327:upstream	---	cg00134415 (II)
cg00134504	6(-):178167226-178167227	---	COL23A1:55997:upstream	---	cg00134504 (II, COL23A1)
cg00134539	3(+):4356632-4356633	---	UBASH3A:0:inside	ENSMFAG00000031488:UBASH3A:-:gene:protein_coding:UBASH3A|ENSMFAG00000031488:UBASH3A:-:transcript:protein_coding:UBASH3A|ENSMFAG00000031488:UBASH3A:-:CDS:protein_coding:UBASH3A|ENSMFAG00000031488:UBASH3A:-:exon:protein_coding:UBASH3A	cg00134539 (II, UBASH3A)
cg00134645	6(+):75915267-75915268	CpG_shore	OTP:6408:upstream	---	cg00134645 (II)
cg00134731	1(-):107457141-107457142	CpG_shore	RF00003:13920:downstream	---	cg00134731 (II)
cg00134887	9(+):98486328-98486329	CpG_shore	SLC25A28:0:inside	ENSMFAG00000003371:SLC25A28:-:gene:protein_coding:SLC25A28|ENSMFAG00000003371:SLC25A28:-:transcript:protein_coding:SLC25A28	cg00134887 (II, SLC25A28)
cg00134934	20(+):19670549-19670550	---	GP2:48531:downstream	---	cg00134934 (II)
cg00135038	3(+):40764220-40764221	CpG_island	TNRC18:0:inside	ENSMFAG00000001228:TNRC18:+:transcript:protein_coding:TNRC18|ENSMFAG00000001228:TNRC18:+:gene:protein_coding:TNRC18|ENSMFAG00000001228:TNRC18:+:transcript:protein_coding:TNRC18	cg00135038 (II, TNRC18)
cg00135371	9(-):132068535-132068536	CpG_shore	INPP5A:0:inside	ENSMFAG00000003838:INPP5A:+:gene:protein_coding:INPP5A|ENSMFAG00000003838:INPP5A:+:transcript:protein_coding:INPP5A|ENSMFAG00000003838:INPP5A:+:transcript:protein_coding:INPP5A	cg00135371 (II, INPP5A)
cg00135416	16(+):77767122-77767123	CpG_island	CARD14:0:inside	ENSMFAG00000034440:CARD14:+:transcript:protein_coding:CARD14|ENSMFAG00000034440:CARD14:+:gene:protein_coding:CARD14|ENSMFAG00000034440:CARD14:+:transcript:protein_coding:CARD14	cg00135416 (II, CARD14)
cg00135433	2(+):88059604-88059605	---	MCF2L2:0:inside	ENSMFAG00000036484:MCF2L2:-:gene:protein_coding:MCF2L2|ENSMFAG00000036484:MCF2L2:-:transcript:protein_coding:MCF2L2	cg00135433 (II, MCF2L2)
cg00135791	9(+):127865828-127865829	---	ENSMFAG00000029973:152814:downstream	---	cg00135791 (II)
cg00135870	20(+):21027945-21027946	CpG_shelf	SDR42E2:2547:downstream	ENSMFAG00000001916:SDR42E2:+:FLANKING5000:protein_coding:SDR42E2	cg00135870 (I)
cg00136012	4(-):23159727-23159728	---	MAN1A1:5890:downstream	---	cg00136012 (II)
cg00136034	X(-):43541898-43541899	---	DIPK2B:0:inside	ENSMFAG00000035756:DIPK2B:-:gene:protein_coding:DIPK2B|ENSMFAG00000035756:DIPK2B:-:transcript:protein_coding:DIPK2B|ENSMFAG00000035756:DIPK2B:-:transcript:protein_coding:DIPK2B	cg00136034 (II, CXorf36)
cg00136173	6(+):176395297-176395298	CpG_shore	SNCB:1572:downstream	ENSMFAG00000033893:SNCB:-:FLANKING5000:protein_coding:SNCB	cg00136173 (II)
cg00136212	3(-):5618245-5618246	---	BACE2:30546:upstream	---	cg00136212 (II, LINC00323)
cg00136405	5(+):121601838-121601839	---	IL21:0:inside	ENSMFAG00000028108:IL21:-:gene:protein_coding:IL21|ENSMFAG00000028108:IL21:-:transcript:protein_coding:IL21|ENSMFAG00000028108:IL21:-:exon:protein_coding:IL21|ENSMFAG00000028108:IL21:-:five_prime_utr:protein_coding:IL21	cg00136405 (II, IL21)
cg00136470	11(+):3032588-3032589	CpG_shelf	FOXM1:0:inside	ENSMFAG00000042369:TEX52:-:FLANKING5000:protein_coding:TEX52|ENSMFAG00000030561:FOXM1:-:three_prime_utr:protein_coding:FOXM1|ENSMFAG00000030561:FOXM1:-:exon:protein_coding:FOXM1|ENSMFAG00000030561:FOXM1:-:transcript:protein_coding:FOXM1|ENSMFAG00000030561:FOXM1:-:gene:protein_coding:FOXM1|ENSMFAG00000013155:RF00019:+:FLANKING5000:misc_RNA:.	cg00136470 (II, LOC100507424)
cg00136547	4(-):114036062-114036063	---	DST:0:inside	ENSMFAG00000041279:DST:+:transcript:protein_coding:DST|ENSMFAG00000041279:DST:+:gene:protein_coding:DST|ENSMFAG00000041279:DST:+:transcript:protein_coding:DST|ENSMFAG00000041279:DST:+:transcript:protein_coding:DST	cg00136547 (II, DST)
cg00136643	11(+):70731494-70731495	CpG_island	THAP2:0:inside	ENSMFAG00000039403:ZFC3H1:-:FLANKING5000:protein_coding:ZFC3H1|ENSMFAG00000046216:THAP2:+:five_prime_utr:protein_coding:THAP2|ENSMFAG00000046216:THAP2:+:exon:protein_coding:THAP2|ENSMFAG00000046216:THAP2:+:gene:protein_coding:THAP2|ENSMFAG00000046216:THAP2:+:transcript:protein_coding:THAP2	cg00136643 (I, ZFC3H1;THAP2)
cg00136852	2(-):8828770-8828771	---	LPP:0:inside	ENSMFAG00000041519:LPP:-:gene:protein_coding:LPP|ENSMFAG00000041519:LPP:-:transcript:protein_coding:LPP	cg00136852 (II, LPP)
cg00137209	2(-):44706767-44706768	CpG_shore	RF00001:4379:upstream	ENSMFAG00000022964:RF00001:-:FLANKING5000:rRNA:.	cg00137209 (II, PLS1)
cg00137314	7(-):10760416-10760417	CpG_island	EMC7:82:upstream	ENSMFAG00000038054:EMC7:-:FLANKING5000:protein_coding:.|ENSMFAG00000012556:PGBD4:+:FLANKING5000:protein_coding:PGBD4	cg00137314 (II, EMC7;PGBD4)
cg00137385	18(+):33052354-33052355	CpG_island	CTIF:0:inside	ENSMFAG00000037903:CTIF:-:transcript:protein_coding:CTIF|ENSMFAG00000037903:CTIF:-:gene:protein_coding:CTIF|ENSMFAG00000037903:CTIF:-:transcript:protein_coding:CTIF|ENSMFAG00000037903:CTIF:-:transcript:protein_coding:CTIF|ENSMFAG00000037903:CTIF:-:CDS:protein_coding:CTIF|ENSMFAG00000037903:CTIF:-:exon:protein_coding:CTIF	cg00137385 (II, KIAA0427)
cg00137492	7(-):19678431-19678432	---	STARD9:0:inside	ENSMFAG00000040647:STARD9:+:gene:protein_coding:STARD9|ENSMFAG00000040647:STARD9:+:transcript:protein_coding:STARD9	cg00137492 (II, STARD9)
cg00137578	11(+):81722200-81722201	---	METTL25:37953:downstream	---	cg00137578 (II)
cg00137671	15(-):10451866-10451867	---	PKN3:0:inside	ENSMFAG00000002386:ZDHHC12:+:FLANKING5000:protein_coding:ZDHHC12|ENSMFAG00000033401:PKN3:-:gene:protein_coding:PKN3|ENSMFAG00000033401:PKN3:-:transcript:protein_coding:PKN3|ENSMFAG00000033401:PKN3:-:CDS:protein_coding:PKN3|ENSMFAG00000033401:PKN3:-:exon:protein_coding:PKN3	cg00137671 (II, PKN3)
cg00137951	3(+):77074777-77074778	CpG_shore	HECW1:0:inside	ENSMFAG00000003543:HECW1:-:transcript:protein_coding:HECW1|ENSMFAG00000003543:HECW1:-:gene:protein_coding:HECW1|ENSMFAG00000003543:HECW1:-:transcript:protein_coding:HECW1|ENSMFAG00000003543:HECW1:-:transcript:protein_coding:HECW1	cg00137951 (II, HECW1)
cg00138041	5(-):54304511-54304512	CpG_shore	PRDM8:3536:upstream	ENSMFAG00000039154:PRDM8:-:FLANKING5000:protein_coding:PRDM8	cg00138041 (II, PRDM8)
cg00138101	16(-):1962350-1962351	CpG_island	HIC1:0:inside	ENSMFAG00000044684:HIC1:+:gene:protein_coding:HIC1|ENSMFAG00000044684:HIC1:+:transcript:protein_coding:HIC1|ENSMFAG00000044684:HIC1:+:CDS:protein_coding:HIC1|ENSMFAG00000044684:HIC1:+:exon:protein_coding:HIC1|ENSMFAG00000003394:SMG6:-:FLANKING5000:protein_coding:SMG6	cg00138101 (II, HIC1)
cg00138267	15(+):13143173-13143174	CpG_island	RC3H2:6400:upstream	---	cg00138267 (II, RC3H2)
cg00138325	4(-):128480482-128480483	CpG_shore	C6orf132:1744:upstream	ENSMFAG00000044246:C6orf132:+:FLANKING5000:protein_coding:C6orf132	cg00138325 (II, C6orf132)
cg00138474	4(-):140444712-140444713	CpG_shore	HLA-E:13173:downstream	---	cg00138474 (II)
cg00138497	15(-):1438356-1438357	CpG_island	EDF1:0:inside	ENSMFAG00000003426:EDF1:+:exon:protein_coding:EDF1|ENSMFAG00000003426:EDF1:+:gene:protein_coding:EDF1|ENSMFAG00000003426:EDF1:+:transcript:protein_coding:EDF1|ENSMFAG00000003426:EDF1:+:CDS:protein_coding:EDF1|ENSMFAG00000003426:EDF1:+:exon:protein_coding:EDF1|ENSMFAG00000003426:EDF1:+:transcript:protein_coding:EDF1|ENSMFAG00000003426:EDF1:+:transcript:protein_coding:EDF1	cg00138497 (II, EDF1)
cg00138525	16(+):48377059-48377060	CpG_island	AATF:0:inside	ENSMFAG00000001746:LHX1:+:FLANKING5000:protein_coding:LHX1|ENSMFAG00000003108:AATF:+:gene:protein_coding:.|ENSMFAG00000003108:AATF:+:transcript:protein_coding:.|ENSMFAG00000003108:AATF:+:transcript:protein_coding:.|ENSMFAG00000003108:AATF:+:transcript:protein_coding:.	cg00138525 (II, AATF)
cg00138824	20(+):73354377-73354378	CpG_shore	KIAA0513:0:inside	ENSMFAG00000024723:KIAA0513:+:gene:protein_coding:KIAA0513|ENSMFAG00000024723:KIAA0513:+:transcript:protein_coding:KIAA0513	cg00138824 (II, KIAA0513)
cg00138925	1(-):100872674-100872675	CpG_shore	SEMA6C:0:inside	ENSMFAG00000045151:SEMA6C:+:gene:protein_coding:SEMA6C|ENSMFAG00000045151:SEMA6C:+:transcript:protein_coding:SEMA6C|ENSMFAG00000045151:SEMA6C:+:transcript:protein_coding:SEMA6C|ENSMFAG00000045151:SEMA6C:+:transcript:protein_coding:SEMA6C|ENSMFAG00000045151:SEMA6C:+:transcript:protein_coding:SEMA6C	cg00138925 (II, SEMA6C)
cg00139056	1(-):219996732-219996733	CpG_shore	SLC45A1:0:inside	ENSMFAG00000037500:SLC45A1:-:gene:protein_coding:SLC45A1|ENSMFAG00000037500:SLC45A1:-:transcript:protein_coding:SLC45A1|ENSMFAG00000013788:RF00019:-:FLANKING5000:misc_RNA:.|ENSMFAG00000037500:SLC45A1:-:CDS:protein_coding:SLC45A1|ENSMFAG00000037500:SLC45A1:-:exon:protein_coding:SLC45A1	cg00139056 (II, SLC45A1)
cg00139234	4(-):7438297-7438298	---	ENSMFAG00000044069,ENSMFAG00000001559:0:inside	ENSMFAG00000044069:ENSMFAG00000044069:-:gene:protein_coding:.|ENSMFAG00000044069:ENSMFAG00000044069:-:transcript:protein_coding:.|ENSMFAG00000044069:ENSMFAG00000044069:-:transcript:protein_coding:.|ENSMFAG00000044069:ENSMFAG00000044069:-:transcript:protein_coding:.|ENSMFAG00000001559:ENSMFAG00000001559:-:gene:protein_coding:.|ENSMFAG00000001559:ENSMFAG00000001559:-:transcript:protein_coding:.	cg00139234 (II, QKI)
cg00139244	9(-):31939574-31939575	CpG_island	ZEB1:0:inside	ENSMFAG00000042570:ZEB1:+:transcript:protein_coding:ZEB1|ENSMFAG00000042570:ZEB1:+:gene:protein_coding:ZEB1|ENSMFAG00000042570:ZEB1:+:transcript:protein_coding:ZEB1	cg00139244 (I, ZEB1;LOC220930)
cg00139304	13(-):99361561-99361562	---	GREB1:0:inside	ENSMFAG00000044386:GREB1:-:transcript:protein_coding:GREB1|ENSMFAG00000044386:GREB1:-:gene:protein_coding:GREB1|ENSMFAG00000044386:GREB1:-:transcript:protein_coding:GREB1	cg00139304 (II, GREB1)
cg00139317	X(+):22641247-22641248	CpG_shelf	PCYT1B:0:inside	ENSMFAG00000002678:PCYT1B:-:gene:protein_coding:PCYT1B|ENSMFAG00000002678:PCYT1B:-:transcript:protein_coding:PCYT1B	cg00139317 (I, PCYT1B)
cg00139372	4(-):143302616-143302617	---	ZNF184:59944:upstream	---	cg00139372 (II)
cg00139517	8(+):50890268-50890269	---	ENSMFAG00000030492:11589:downstream	---	cg00139517 (II, SNTG1)
cg00139584	11(+):67542060-67542061	---	RAP1B:112791:upstream	---	cg00139584 (II)
cg00139683	10(+):61680684-61680685	---	ANGPT4:0:inside	ENSMFAG00000041964:ANGPT4:+:exon:protein_coding:ANGPT4|ENSMFAG00000041964:ANGPT4:+:gene:protein_coding:ANGPT4|ENSMFAG00000041964:ANGPT4:+:transcript:protein_coding:ANGPT4|ENSMFAG00000041964:ANGPT4:+:exon:protein_coding:ANGPT4|ENSMFAG00000041964:ANGPT4:+:transcript:protein_coding:ANGPT4|ENSMFAG00000041964:ANGPT4:+:CDS:protein_coding:ANGPT4	cg00139683 (II, ANGPT4)
cg00139807	20(-):28323861-28323862	CpG_shore	CDIPT:0:inside	ENSMFAG00000004028:CDIPT:-:gene:protein_coding:CDIPT|ENSMFAG00000004028:CDIPT:-:transcript:protein_coding:CDIPT|ENSMFAG00000004028:CDIPT:-:exon:protein_coding:CDIPT|ENSMFAG00000004028:CDIPT:-:five_prime_utr:protein_coding:CDIPT	cg00139807 (I, LOC440356;CDIPT)
cg00140112	18(-):65056868-65056869	CpG_island	DLGAP1:0:inside	ENSMFAG00000031490:DLGAP1:-:gene:protein_coding:DLGAP1|ENSMFAG00000031490:DLGAP1:-:transcript:protein_coding:DLGAP1|ENSMFAG00000031490:DLGAP1:-:transcript:protein_coding:DLGAP1|ENSMFAG00000031490:DLGAP1:-:CDS:protein_coding:DLGAP1|ENSMFAG00000031490:DLGAP1:-:exon:protein_coding:DLGAP1	cg00140112 (II, DLGAP1)
cg00140191	4(-):135083672-135083673	CpG_island	FKBP5:287:upstream	ENSMFAG00000030158:FKBP5:+:FLANKING5000:protein_coding:FKBP5	cg00140191 (I, FKBP5)
cg00140235	11(+):96597615-96597616	CpG_island	EEA1:192:upstream	ENSMFAG00000000038:EEA1:-:FLANKING5000:protein_coding:EEA1	cg00140235 (I, EEA1)
cg00140501	8(-):23602983-23602984	CpG_island	CHMP7:0:inside	ENSMFAG00000031228:CHMP7:+:five_prime_utr:protein_coding:CHMP7|ENSMFAG00000031228:CHMP7:+:exon:protein_coding:CHMP7|ENSMFAG00000031228:CHMP7:+:transcript:protein_coding:CHMP7|ENSMFAG00000031228:CHMP7:+:gene:protein_coding:CHMP7	cg00140501 (I, CHMP7)
cg00140541	19(-):56076315-56076316	---	PPP6R1:0:inside	ENSMFAG00000001991:PPP6R1:-:transcript:protein_coding:PPP6R1|ENSMFAG00000001991:PPP6R1:-:gene:protein_coding:PPP6R1|ENSMFAG00000001991:PPP6R1:-:transcript:protein_coding:PPP6R1|ENSMFAG00000001991:PPP6R1:-:CDS:protein_coding:PPP6R1|ENSMFAG00000001991:PPP6R1:-:exon:protein_coding:PPP6R1	cg00140541 (II, PPP6R1)
cg00140798	18(+):57854884-57854885	CpG_shelf	ENSMFAG00000041956:0:inside	ENSMFAG00000041956:ENSMFAG00000041956:-:gene:protein_coding:.|ENSMFAG00000041956:ENSMFAG00000041956:-:transcript:protein_coding:.|ENSMFAG00000041956:ENSMFAG00000041956:-:transcript:protein_coding:.|ENSMFAG00000035208:RF00019:-:FLANKING5000:misc_RNA:.	cg00140798 (II, IMPACT)
cg00140889	11(-):45448197-45448198	---	SLC38A4:616:downstream	ENSMFAG00000000933:SLC38A4:-:FLANKING5000:protein_coding:SLC38A4	cg00140889 (II, SLC38A4)
cg00140910	4(-):35231756-35231757	CpG_island	EPB41L2:0:inside	ENSMFAG00000025691:EPB41L2:-:gene:protein_coding:EPB41L2|ENSMFAG00000025691:EPB41L2:-:transcript:protein_coding:EPB41L2|ENSMFAG00000025691:EPB41L2:-:exon:protein_coding:EPB41L2|ENSMFAG00000025691:EPB41L2:-:five_prime_utr:protein_coding:EPB41L2	cg00140910 (II, EPB41L2)
cg00140998	11(-):47854109-47854110	CpG_shelf	KMT2D:0:inside	ENSMFAG00000040023:PRKAG1:-:FLANKING5000:protein_coding:.|ENSMFAG00000038689:KMT2D:-:gene:protein_coding:KMT2D|ENSMFAG00000038689:KMT2D:-:transcript:protein_coding:KMT2D	cg00140998 (II, KMT2D)
cg00141162	2(-):150554015-150554016	---	GOLGB1:2268:downstream	ENSMFAG00000031026:GOLGB1:+:FLANKING5000:protein_coding:GOLGB1|ENSMFAG00000039904:HCLS1:+:FLANKING5000:protein_coding:.	cg00141162 (II, HCLS1)
cg00141260	8(+):78022357-78022358	---	ZFHX4:0:inside	ENSMFAG00000034757:ZFHX4:+:gene:protein_coding:ZFHX4|ENSMFAG00000034757:ZFHX4:+:transcript:protein_coding:ZFHX4|ENSMFAG00000034757:ZFHX4:+:CDS:protein_coding:ZFHX4|ENSMFAG00000034757:ZFHX4:+:exon:protein_coding:ZFHX4	cg00141260 (I, ZFHX4)
cg00141330	6(-):58799460-58799461	---	PDE4D:0:inside	ENSMFAG00000041776:PDE4D:-:transcript:protein_coding:PDE4D|ENSMFAG00000041776:PDE4D:-:transcript:protein_coding:PDE4D|ENSMFAG00000041776:PDE4D:-:transcript:protein_coding:PDE4D|ENSMFAG00000041776:PDE4D:-:transcript:protein_coding:PDE4D|ENSMFAG00000041776:PDE4D:-:transcript:protein_coding:PDE4D|ENSMFAG00000041776:PDE4D:-:gene:protein_coding:PDE4D|ENSMFAG00000041776:PDE4D:-:transcript:protein_codin…	cg00141330 (II, PDE4D)
cg00141391	8(-):62179268-62179269	---	ENSMFAG00000008828:10625:downstream	---	cg00141391 (II)
cg00141611	6(+):172478004-172478005	CpG_shore	ERGIC1:0:inside	ENSMFAG00000037788:ERGIC1:+:gene:protein_coding:ERGIC1|ENSMFAG00000037788:ERGIC1:+:transcript:protein_coding:ERGIC1|ENSMFAG00000037788:ERGIC1:+:transcript:protein_coding:ERGIC1	cg00141611 (II, ERGIC1)
cg00141838	10(+):82682337-82682338	---	BCAS4:0:inside	ENSMFAG00000015516:BCAS4:+:gene:protein_coding:BCAS4|ENSMFAG00000015516:BCAS4:+:transcript:protein_coding:BCAS4|ENSMFAG00000015516:BCAS4:+:transcript:protein_coding:BCAS4	cg00141838 (II, BCAS4)
cg00141925	11(+):9366438-9366439	---	A2M:0:inside	ENSMFAG00000035486:A2M:-:gene:protein_coding:A2M|ENSMFAG00000035486:A2M:-:transcript:protein_coding:A2M|ENSMFAG00000035486:A2M:-:transcript:protein_coding:A2M|ENSMFAG00000035486:A2M:-:CDS:protein_coding:A2M|ENSMFAG00000035486:A2M:-:exon:protein_coding:A2M	cg00141925 (II, A2M)
cg00141929	11(+):110191037-110191038	---	POLR3B:0:inside	ENSMFAG00000038425:POLR3B:+:gene:protein_coding:POLR3B|ENSMFAG00000038425:POLR3B:+:transcript:protein_coding:POLR3B	cg00141929 (II, POLR3B)
cg00142036	9(+):13815256-13815257	CpG_shore	ENSMFAG00000001994:0:inside	ENSMFAG00000001994:ENSMFAG00000001994:-:gene:protein_coding:.|ENSMFAG00000001994:ENSMFAG00000001994:-:transcript:protein_coding:.	cg00142036 (II, SEPHS1)
cg00142072	14(-):35001992-35001993	CpG_shelf	WT1:0:inside	ENSMFAG00000020263:RF02203:-:FLANKING5000:misc_RNA:.|ENSMFAG00000030746:WT1:+:transcript:protein_coding:WT1|ENSMFAG00000030746:WT1:+:gene:protein_coding:WT1|ENSMFAG00000030746:WT1:+:transcript:protein_coding:WT1|ENSMFAG00000030746:WT1:+:transcript:protein_coding:WT1	cg00142072 (I, WT1)
cg00142078	15(+):94941949-94941950	---	RMI1:126422:downstream	---	cg00142078 (II)
cg00142095	AQIA01080209.1(+):373-374	---	---:1000000:---	---	cg00142095 (II, C21orf58)
cg00142239	8(-):1440482-1440483	---	DLGAP2:0:inside	ENSMFAG00000034180:DLGAP2:+:gene:protein_coding:DLGAP2|ENSMFAG00000034180:DLGAP2:+:transcript:protein_coding:DLGAP2|ENSMFAG00000034180:DLGAP2:+:transcript:protein_coding:DLGAP2|ENSMFAG00000034180:DLGAP2:+:transcript:protein_coding:DLGAP2|ENSMFAG00000034180:DLGAP2:+:transcript:protein_coding:DLGAP2	cg00142239 (II, DLGAP2)
cg00142266	7(+):55802484-55802485	---	HMG20A:13835:downstream	---	cg00142266 (I)
cg00142402	16(-):75342297-75342298	CpG_shore	RF00003:39775:downstream	---	cg00142402 (I)
cg00142624	11(+):120968703-120968704	CpG_island	FBXO21:0:inside	ENSMFAG00000031531:FBXO21:-:gene:protein_coding:FBXO21|ENSMFAG00000031531:FBXO21:-:transcript:protein_coding:FBXO21	cg00142624 (I, FBXO21)
cg00142683	X(-):116279937-116279938	CpG_island	UBE2A:0:inside	ENSMFAG00000000307:UBE2A:+:five_prime_utr:protein_coding:UBE2A|ENSMFAG00000000307:UBE2A:+:exon:protein_coding:UBE2A|ENSMFAG00000000307:UBE2A:+:transcript:protein_coding:UBE2A|ENSMFAG00000000307:UBE2A:+:gene:protein_coding:UBE2A|ENSMFAG00000000307:UBE2A:+:five_prime_utr:protein_coding:UBE2A|ENSMFAG00000000307:UBE2A:+:exon:protein_coding:UBE2A|ENSMFAG00000000307:UBE2A:+:transcript:protein_coding:UB…	cg00142683 (I, UBE2A)
cg00142759	5(+):37607628-37607629	CpG_island	TBC1D1:0:inside	ENSMFAG00000002697:TBC1D1:+:gene:protein_coding:TBC1D1|ENSMFAG00000002697:TBC1D1:+:transcript:protein_coding:TBC1D1|ENSMFAG00000002697:TBC1D1:+:transcript:protein_coding:TBC1D1|ENSMFAG00000002697:TBC1D1:+:transcript:protein_coding:TBC1D1	cg00142759 (I, TBC1D1)
cg00142778	16(+):550524-550525	---	FAM57A:0:inside	ENSMFAG00000000080:FAM57A:+:gene:protein_coding:FAM57A|ENSMFAG00000000080:FAM57A:+:transcript:protein_coding:FAM57A|ENSMFAG00000000080:FAM57A:+:transcript:protein_coding:FAM57A|ENSMFAG00000000080:FAM57A:+:transcript:protein_coding:FAM57A	cg00142778 (II, FAM57A)
cg00142815	1(+):63774543-63774544	CpG_island	TMCC2:0:inside	ENSMFAG00000038713:TMCC2:+:gene:protein_coding:TMCC2|ENSMFAG00000038713:TMCC2:+:transcript:protein_coding:TMCC2|ENSMFAG00000038713:TMCC2:+:transcript:protein_coding:TMCC2|ENSMFAG00000038713:TMCC2:+:transcript:protein_coding:TMCC2|ENSMFAG00000038713:TMCC2:+:transcript:protein_coding:TMCC2|ENSMFAG00000038713:TMCC2:+:transcript:protein_coding:TMCC2|ENSMFAG00000038713:TMCC2:+:transcript:protein_codin…	cg00142815 (II, TMCC2)
cg00143249	3(+):189929435-189929436	CpG_shelf	ENSMFAG00000043162:0:inside	ENSMFAG00000043162:ENSMFAG00000043162:-:gene:protein_coding:.|ENSMFAG00000043162:ENSMFAG00000043162:-:transcript:protein_coding:.	cg00143249 (II, MNX1)
cg00143321	4(+):136787529-136787530	---	GRM4:0:inside	ENSMFAG00000043495:GRM4:+:transcript:protein_coding:.|ENSMFAG00000043495:GRM4:+:gene:protein_coding:.|ENSMFAG00000043495:GRM4:+:transcript:protein_coding:.|ENSMFAG00000043495:GRM4:+:transcript:protein_coding:.|ENSMFAG00000043495:GRM4:+:transcript:protein_coding:.|ENSMFAG00000043495:GRM4:+:transcript:protein_coding:.|ENSMFAG00000043495:GRM4:+:transcript:protein_coding:.|ENSMFAG00000043495:GRM4:+:C…	cg00143321 (I, GRM4)
cg00143376	12(+):121360649-121360650	CpG_shore	NMUR1:0:inside	ENSMFAG00000038670:NMUR1:-:transcript:protein_coding:NMUR1|ENSMFAG00000038670:NMUR1:-:gene:protein_coding:NMUR1|ENSMFAG00000038670:NMUR1:-:transcript:protein_coding:NMUR1	cg00143376 (II, NMUR1)
cg00143387	20(-):22464777-22464778	CpG_shore	GGA2:0:inside	ENSMFAG00000032387:GGA2:-:gene:protein_coding:GGA2|ENSMFAG00000032387:GGA2:-:transcript:protein_coding:GGA2|ENSMFAG00000032387:GGA2:-:transcript:protein_coding:GGA2	cg00143387 (I, GGA2)
cg00143474	1(-):162103988-162103989	---	DNAJC6:1880:upstream	ENSMFAG00000044659:DNAJC6:-:FLANKING5000:protein_coding:DNAJC6	cg00143474 (II)
cg00143527	7(-):59500074-59500075	CpG_shore	MESD:9699:upstream	---	cg00143527 (II, MESDC1)
cg00143623	1(-):183542433-183542434	CpG_island	SLC6A9:0:inside	ENSMFAG00000000702:SLC6A9:+:exon:protein_coding:SLC6A9|ENSMFAG00000000702:SLC6A9:+:five_prime_utr:protein_coding:SLC6A9|ENSMFAG00000000702:SLC6A9:+:transcript:protein_coding:SLC6A9|ENSMFAG00000000702:SLC6A9:+:gene:protein_coding:SLC6A9	cg00143623 (II, SLC6A9)
cg00144186	14(-):31808513-31808514	CpG_shore	FJX1:0:inside	ENSMFAG00000018395:FJX1:-:exon:protein_coding:FJX1|ENSMFAG00000018395:FJX1:-:gene:protein_coding:FJX1|ENSMFAG00000018395:FJX1:-:transcript:protein_coding:FJX1|ENSMFAG00000018395:FJX1:-:CDS:protein_coding:FJX1	cg00144186 (II, FJX1)
cg00144201	X(-):74370393-74370394	---	ATRX:1684:downstream	ENSMFAG00000031719:ATRX:-:FLANKING5000:protein_coding:ATRX	cg00144201 (II)
cg00144425	3(+):185584832-185584833	CpG_shelf	ACTR3B:0:inside	ENSMFAG00000034566:ACTR3B:+:transcript:protein_coding:ACTR3B|ENSMFAG00000034566:ACTR3B:+:gene:protein_coding:ACTR3B|ENSMFAG00000034566:ACTR3B:+:transcript:protein_coding:ACTR3B|ENSMFAG00000034566:ACTR3B:+:transcript:protein_coding:ACTR3B|ENSMFAG00000034566:ACTR3B:+:transcript:protein_coding:ACTR3B|ENSMFAG00000034566:ACTR3B:+:transcript:protein_coding:ACTR3B|ENSMFAG00000034566:ACTR3B:+:CDS:protein…	cg00144425 (I, ACTR3B)
cg00144622	1(+):131774308-131774309	CpG_shore	TMEM56:0:inside	ENSMFAG00000037599:TMEM56:-:gene:protein_coding:TMEM56|ENSMFAG00000037599:TMEM56:-:transcript:protein_coding:TMEM56	cg00144622 (II, TMEM56;TMEM56-RWDD3)
cg00144816	13(+):82540162-82540163	---	BABAM2:0:inside	ENSMFAG00000042120:BABAM2:-:gene:protein_coding:BABAM2|ENSMFAG00000042120:BABAM2:-:transcript:protein_coding:BABAM2|ENSMFAG00000042120:BABAM2:-:transcript:protein_coding:BABAM2|ENSMFAG00000042120:BABAM2:-:transcript:protein_coding:BABAM2	cg00144816 (II, BRE)
cg00144839	3(+):184480715-184480716	---	PRKAG2:0:inside	ENSMFAG00000000670:PRKAG2:-:gene:protein_coding:PRKAG2|ENSMFAG00000000670:PRKAG2:-:transcript:protein_coding:PRKAG2	cg00144839 (II, PRKAG2)
cg00145079	7(-):45487591-45487592	CpG_shelf	SKOR1:0:inside	ENSMFAG00000001347:SKOR1:+:transcript:protein_coding:SKOR1|ENSMFAG00000001347:SKOR1:+:gene:protein_coding:SKOR1	cg00145079 (II)
cg00145141	16(+):4577249-4577250	---	GGT6:0:inside	ENSMFAG00000035968:GGT6:-:transcript:protein_coding:GGT6|ENSMFAG00000035968:GGT6:-:gene:protein_coding:GGT6|ENSMFAG00000035968:GGT6:-:transcript:protein_coding:GGT6|ENSMFAG00000035968:GGT6:-:exon:protein_coding:GGT6|ENSMFAG00000035968:GGT6:-:exon:protein_coding:GGT6|ENSMFAG00000035968:GGT6:-:five_prime_utr:protein_coding:GGT6|ENSMFAG00000035968:GGT6:-:five_prime_utr:protein_coding:GGT6	cg00145141 (II, GGT6)
cg00145253	1(+):152142736-152142737	CpG_shore	LHX8:0:inside	ENSMFAG00000040799:LHX8:-:transcript:protein_coding:LHX8|ENSMFAG00000040799:LHX8:-:gene:protein_coding:LHX8|ENSMFAG00000040799:LHX8:-:transcript:protein_coding:LHX8|ENSMFAG00000040799:LHX8:-:transcript:protein_coding:LHX8|ENSMFAG00000040799:LHX8:-:transcript:protein_coding:LHX8|ENSMFAG00000040799:LHX8:-:CDS:protein_coding:LHX8|ENSMFAG00000040799:LHX8:-:exon:protein_coding:LHX8|ENSMFAG00000040799:…	cg00145253 (II, LHX8)
cg00145325	10(+):67780732-67780733	---	AAR2:13309:downstream	---	cg00145325 (II)
cg00145348	X(+):54112726-54112727	CpG_island	APEX2:0:inside	ENSMFAG00000031227:PFKFB1:-:FLANKING5000:protein_coding:PFKFB1|ENSMFAG00000002486:APEX2:+:exon:protein_coding:APEX2|ENSMFAG00000002486:APEX2:+:gene:protein_coding:APEX2|ENSMFAG00000002486:APEX2:+:transcript:protein_coding:APEX2|ENSMFAG00000002486:APEX2:+:CDS:protein_coding:APEX2	cg00145348 (II, APEX2)
cg00145849	5(-):39357143-39357144	CpG_island	UBE2K:246:upstream	ENSMFAG00000030518:UBE2K:+:FLANKING5000:protein_coding:.	cg00145849 (II, UBE2K)
cg00145880	1(-):98116808-98116809	---	INTS3:0:inside	ENSMFAG00000008338:INTS3:-:transcript:protein_coding:INTS3|ENSMFAG00000008338:INTS3:-:gene:protein_coding:INTS3|ENSMFAG00000008338:INTS3:-:transcript:protein_coding:INTS3|ENSMFAG00000008338:INTS3:-:transcript:protein_coding:INTS3|ENSMFAG00000008338:INTS3:-:transcript:protein_coding:INTS3|ENSMFAG00000008338:INTS3:-:transcript:protein_coding:INTS3|ENSMFAG00000008338:INTS3:-:CDS:protein_coding:INTS3…	cg00145880 (II, INTS3)
cg00145904	1(-):217531601-217531602	CpG_shore	CASZ1:1059:downstream	ENSMFAG00000037101:CASZ1:+:FLANKING5000:protein_coding:CASZ1	cg00145904 (II, CASZ1)
cg00145915	1(+):153686561-153686562	---	RF00001:153081:downstream	---	cg00145915 (II)
cg00145969	1(-):48115688-48115689	---	BRINP3:0:inside	ENSMFAG00000045708:BRINP3:-:exon:protein_coding:BRINP3|ENSMFAG00000045708:BRINP3:-:gene:protein_coding:BRINP3|ENSMFAG00000045708:BRINP3:-:transcript:protein_coding:BRINP3|ENSMFAG00000045708:BRINP3:-:CDS:protein_coding:BRINP3	cg00145969 (II, FAM5C)
cg00145979	1(+):96717852-96717853	CpG_shelf	EFNA3:0:inside	ENSMFAG00000042326:EFNA3:-:gene:protein_coding:EFNA3|ENSMFAG00000042326:EFNA3:-:transcript:protein_coding:EFNA3|ENSMFAG00000042326:EFNA3:-:transcript:protein_coding:EFNA3|ENSMFAG00000042326:EFNA3:-:CDS:protein_coding:EFNA3|ENSMFAG00000042326:EFNA3:-:exon:protein_coding:EFNA3	cg00145979 (II, EFNA3)
cg00146350	8(-):27877674-27877675	---	PTK2B:0:inside	ENSMFAG00000003719:PTK2B:+:gene:protein_coding:PTK2B|ENSMFAG00000003719:PTK2B:+:transcript:protein_coding:PTK2B|ENSMFAG00000003719:PTK2B:+:transcript:protein_coding:PTK2B|ENSMFAG00000003719:PTK2B:+:transcript:protein_coding:PTK2B|ENSMFAG00000003719:PTK2B:+:transcript:protein_coding:PTK2B|ENSMFAG00000003719:PTK2B:+:CDS:protein_coding:PTK2B|ENSMFAG00000003719:PTK2B:+:exon:protein_coding:PTK2B	cg00146350 (II, PTK2B)
cg00146659	5(-):5372099-5372100	CpG_shelf	SORCS2:0:inside	ENSMFAG00000035411:SORCS2:-:transcript:protein_coding:SORCS2|ENSMFAG00000035411:SORCS2:-:gene:protein_coding:SORCS2|ENSMFAG00000035411:SORCS2:-:transcript:protein_coding:SORCS2	cg00146659 (II, SORCS2)
cg00146676	5(-):111869815-111869816	CpG_shelf	NEUROG2:6429:upstream	---	cg00146676 (II)
cg00146698	5(-):111858024-111858025	---	NEUROG2:4543:downstream	ENSMFAG00000026432:NEUROG2:-:FLANKING5000:protein_coding:NEUROG2	cg00146698 (II)
cg00146821	6(+):33007993-33007994	CpG_shore	MTMR12:347:upstream	ENSMFAG00000037827:MTMR12:-:FLANKING5000:protein_coding:MTMR12|ENSMFAG00000007122:RF00026:+:FLANKING5000:snRNA:.	cg00146821 (II, MTMR12)
cg00146837	16(+):45748502-45748503	CpG_shelf	MED13:0:inside	ENSMFAG00000013972:MED13:+:gene:protein_coding:MED13|ENSMFAG00000013972:MED13:+:transcript:protein_coding:MED13	cg00146837 (II, MED13)
cg00146864	16(+):57139780-57139781	CpG_shelf	MAP3K14:0:inside	ENSMFAG00000034101:MAP3K14:-:gene:protein_coding:MAP3K14|ENSMFAG00000034101:MAP3K14:-:transcript:protein_coding:MAP3K14	cg00146864 (II, MAP3K14)
cg00147095	1(+):96837888-96837889	---	SHC1:0:inside	ENSMFAG00000045075:SHC1:+:gene:protein_coding:SHC1|ENSMFAG00000045075:SHC1:+:transcript:protein_coding:SHC1|ENSMFAG00000045075:SHC1:+:transcript:protein_coding:SHC1|ENSMFAG00000045075:SHC1:+:CDS:protein_coding:SHC1|ENSMFAG00000045075:SHC1:+:exon:protein_coding:SHC1	cg00147095 (II, SHC1)
cg00147126	7(+):7277269-7277270	CpG_shore	TJP1:0:inside	ENSMFAG00000037125:TJP1:-:gene:protein_coding:TJP1|ENSMFAG00000037125:TJP1:-:transcript:protein_coding:TJP1	cg00147126 (I, TJP1)
cg00147244	KE145938.1(+):145233-145234	CpG_shelf	RTN4RL1:29180:downstream	---	cg00147244 (II)
cg00147286	20(-):61949895-61949896	CpG_island	MTSS1L:0:inside	ENSMFAG00000003097:MTSS1L:+:gene:protein_coding:MTSS1L|ENSMFAG00000003097:MTSS1L:+:transcript:protein_coding:MTSS1L|ENSMFAG00000003097:MTSS1L:+:transcript:protein_coding:MTSS1L|ENSMFAG00000003097:MTSS1L:+:CDS:protein_coding:MTSS1L|ENSMFAG00000003097:MTSS1L:+:exon:protein_coding:MTSS1L	cg00147286 (I, MTSS1L)
cg00147638	1(-):203454559-203454560	CpG_shore	RUNX3:0:inside	ENSMFAG00000031725:RUNX3:+:gene:protein_coding:RUNX3|ENSMFAG00000031725:RUNX3:+:transcript:protein_coding:RUNX3|ENSMFAG00000031725:RUNX3:+:exon:protein_coding:RUNX3|ENSMFAG00000031725:RUNX3:+:three_prime_utr:protein_coding:RUNX3	cg00147638 (II, RUNX3)
cg00147751	3(-):44599300-44599301	---	PVRIG:0:inside	ENSMFAG00000041336:PVRIG:+:gene:protein_coding:PVRIG|ENSMFAG00000041336:PVRIG:+:transcript:protein_coding:PVRIG|ENSMFAG00000041336:PVRIG:+:CDS:protein_coding:PVRIG|ENSMFAG00000041336:PVRIG:+:exon:protein_coding:PVRIG	cg00147751 (II, GATS;PVRIG)
cg00147788	4(+):29606359-29606360	---	HEY2:215719:upstream	---	cg00147788 (I)
cg00147819	X(-):68128847-68128848	---	MED12:0:inside	ENSMFAG00000032161:MED12:+:transcript:protein_coding:MED12|ENSMFAG00000032161:MED12:+:transcript:protein_coding:MED12|ENSMFAG00000032161:MED12:+:gene:protein_coding:MED12|ENSMFAG00000032161:MED12:+:transcript:protein_coding:MED12|ENSMFAG00000032161:MED12:+:CDS:protein_coding:MED12|ENSMFAG00000032161:MED12:+:exon:protein_coding:MED12	cg00147819 (II, MED12)
cg00147849	3(+):161117388-161117389	CpG_shelf	LEP:4745:downstream	ENSMFAG00000044033:LEP:+:FLANKING5000:protein_coding:LEP	cg00147849 (II)
cg00147850	1(-):106439157-106439158	---	PDE4DIP:0:inside	ENSMFAG00000003812:PDE4DIP:-:transcript:protein_coding:PDE4DIP|ENSMFAG00000003812:PDE4DIP:-:gene:protein_coding:PDE4DIP|ENSMFAG00000003812:PDE4DIP:-:transcript:protein_coding:PDE4DIP|ENSMFAG00000003812:PDE4DIP:-:transcript:protein_coding:PDE4DIP|ENSMFAG00000003812:PDE4DIP:-:transcript:protein_coding:PDE4DIP|ENSMFAG00000003812:PDE4DIP:-:transcript:protein_coding:PDE4DIP|ENSMFAG00000003812:PDE4DIP:…	cg00147850 (II, PDE4DIP)
cg00147943	1(+):159570901-159570902	CpG_shore	RF00066:12640:downstream	---	cg00147943 (II, GNG12)
cg00148072	11(-):89922183-89922184	CpG_shore	RF00026:38321:upstream	---	cg00148072 (II)
cg00148223	6(-):678292-678293	---	TRIP13:32510:downstream	---	cg00148223 (II)
cg00148423	1(-):140875984-140875985	---	CLCA2:1402:upstream	ENSMFAG00000001996:CLCA2:-:FLANKING5000:protein_coding:CLCA2	cg00148423 (II)
cg00148483	15(+):106816244-106816245	---	IPPK:0:inside	ENSMFAG00000003738:IPPK:-:gene:protein_coding:IPPK|ENSMFAG00000003738:IPPK:-:transcript:protein_coding:IPPK	cg00148483 (II, IPPK)
cg00148497	4(+):160679811-160679812	---	RF00619:1193:upstream	ENSMFAG00000030707:RF00619:-:FLANKING5000:snRNA:.	cg00148497 (II)
cg00148825	5(+):122493040-122493041	CpG_shore	ENSMFAG00000027320:24437:upstream	---	cg00148825 (II)
cg00148892	18(+):60094038-60094039	CpG_island	GATA6:92:downstream	ENSMFAG00000044737:GATA6:-:FLANKING5000:protein_coding:GATA6	cg00148892 (II, GATA6)
cg00149095	19(+):38905576-38905577	---	RYR1:0:inside	ENSMFAG00000036432:RYR1:+:gene:protein_coding:RYR1|ENSMFAG00000036432:RYR1:+:transcript:protein_coding:RYR1|ENSMFAG00000036432:RYR1:+:CDS:protein_coding:RYR1|ENSMFAG00000036432:RYR1:+:exon:protein_coding:RYR1	cg00149095 (II, RYR1)
cg00149213	1(-):90957587-90957588	---	SLAMF1:23:upstream	ENSMFAG00000035353:SLAMF1:+:FLANKING5000:protein_coding:SLAMF1	cg00149213 (II, SLAMF1)
cg00149455	9(+):131998017-131998018	---	INPP5A:21277:upstream	---	cg00149455 (II)
cg00149473	9(-):91198156-91198157	CpG_island	HHEX:3318:downstream	ENSMFAG00000003234:HHEX:+:FLANKING5000:protein_coding:HHEX	cg00149473 (I)
cg00149642	9(-):67720733-67720734	---	ENSMFAG00000011451:7101:upstream	---	cg00149642 (II)
cg00149911	KE146048.1(+):679-680	---	---:1000000:---	---	cg00149911 (II)
cg00149976	11(+):89383512-89383513	CpG_island	MGLL:0:inside	ENSMFAG00000033079:MGLL:+:five_prime_utr:protein_coding:MGLL|ENSMFAG00000033079:MGLL:+:exon:protein_coding:MGLL|ENSMFAG00000033079:MGLL:+:transcript:protein_coding:MGLL|ENSMFAG00000033079:MGLL:+:gene:protein_coding:MGLL	cg00149976 (II, MGLL)
cg00150080	3(-):36296402-36296403	---	MICALL2:28773:downstream	---	cg00150080 (II)
cg00150231	12(+):123039370-123039371	CpG_shore	INPP5D:0:inside	ENSMFAG00000032897:INPP5D:+:gene:protein_coding:INPP5D|ENSMFAG00000032897:INPP5D:+:transcript:protein_coding:INPP5D|ENSMFAG00000032897:INPP5D:+:CDS:protein_coding:INPP5D|ENSMFAG00000032897:INPP5D:+:exon:protein_coding:INPP5D	cg00150231 (II, INPP5D)
cg00150607	19(+):5732742-5732743	---	SAFB2:0:inside	ENSMFAG00000039706:SAFB2:-:gene:protein_coding:SAFB2|ENSMFAG00000039706:SAFB2:-:transcript:protein_coding:SAFB2|ENSMFAG00000039706:SAFB2:-:transcript:protein_coding:SAFB2	cg00150607 (II, SAFB2)
cg00150782	9(-):102804789-102804790	---	SH3PXD2A:0:inside	ENSMFAG00000044985:SH3PXD2A:-:gene:protein_coding:SH3PXD2A|ENSMFAG00000044985:SH3PXD2A:-:transcript:protein_coding:SH3PXD2A	cg00150782 (II, SH3PXD2A)
cg00150785	10(-):36713195-36713196	---	NANP:13038:downstream	---	cg00150785 (II)
cg00150882	5(-):169297018-169297019	CpG_island	AADAT:55:upstream	ENSMFAG00000042881:AADAT:-:FLANKING5000:protein_coding:AADAT	cg00150882 (II, AADAT)
cg00151089	4(-):141174762-141174763	---	MOG:0:inside	ENSMFAG00000037244:MOG:-:transcript:protein_coding:.|ENSMFAG00000037244:MOG:-:gene:protein_coding:.|ENSMFAG00000037244:MOG:-:transcript:protein_coding:.|ENSMFAG00000037244:MOG:-:exon:protein_coding:.|ENSMFAG00000037244:MOG:-:exon:protein_coding:.|ENSMFAG00000037244:MOG:-:five_prime_utr:protein_coding:.|ENSMFAG00000037244:MOG:-:five_prime_utr:protein_coding:.|ENSMFAG00000040724:GABBR1:+:FLANKING50…	cg00151089 (II, MOG)
cg00151251	12(+):86490892-86490893	CpG_shelf	ANKRD44:0:inside	ENSMFAG00000032694:ANKRD44:-:gene:protein_coding:ANKRD44|ENSMFAG00000032694:ANKRD44:-:transcript:protein_coding:ANKRD44	cg00151251 (II)
cg00151565	1(-):31936713-31936714	---	RC3H1:0:inside	ENSMFAG00000033725:RC3H1:-:gene:protein_coding:RC3H1|ENSMFAG00000033725:RC3H1:-:transcript:protein_coding:RC3H1|ENSMFAG00000033725:RC3H1:-:transcript:protein_coding:RC3H1|ENSMFAG00000033725:RC3H1:-:CDS:protein_coding:RC3H1|ENSMFAG00000033725:RC3H1:-:exon:protein_coding:RC3H1|ENSMFAG00000033725:RC3H1:-:exon:protein_coding:RC3H1	cg00151565 (II, RC3H1)
cg00151661	15(+):1801294-1801295	CpG_shore	NOTCH1:0:inside	ENSMFAG00000000688:NOTCH1:+:gene:protein_coding:NOTCH1|ENSMFAG00000000688:NOTCH1:+:transcript:protein_coding:NOTCH1|ENSMFAG00000000688:NOTCH1:+:transcript:protein_coding:NOTCH1	cg00151661 (II, NOTCH1)
cg00151764	1(-):196309032-196309033	CpG_shore	ADGRB2:0:inside	ENSMFAG00000028460:ADGRB2:+:gene:protein_coding:ADGRB2|ENSMFAG00000028460:ADGRB2:+:transcript:protein_coding:ADGRB2|ENSMFAG00000028460:ADGRB2:+:transcript:protein_coding:ADGRB2|ENSMFAG00000028460:ADGRB2:+:transcript:protein_coding:ADGRB2|ENSMFAG00000028460:ADGRB2:+:transcript:protein_coding:ADGRB2|ENSMFAG00000028460:ADGRB2:+:CDS:protein_coding:ADGRB2|ENSMFAG00000028460:ADGRB2:+:exon:protein_codin…	cg00151764 (II, ADGRB2)
cg00151768	18(-):870371-870372	CpG_island	NFATC1:2701:upstream	ENSMFAG00000021920:NFATC1:-:FLANKING5000:protein_coding:NFATC1	cg00151768 (II, NFATC1)
cg00151788	13(-):3433758-3433759	CpG_island	C2orf15:179:upstream	ENSMFAG00000039660:C2orf15:+:FLANKING5000:protein_coding:C2orf15	cg00151788 (I, C2orf15;TSGA10)
cg00151906	1(-):97236885-97236886	CpG_shelf	CHRNB2:0:inside	ENSMFAG00000003122:CHRNB2:-:exon:protein_coding:CHRNB2|ENSMFAG00000003122:CHRNB2:-:gene:protein_coding:CHRNB2|ENSMFAG00000003122:CHRNB2:-:transcript:protein_coding:CHRNB2|ENSMFAG00000003122:CHRNB2:-:CDS:protein_coding:CHRNB2	cg00151906 (I, CHRNB2)
cg00151915	11(-):85306153-85306154	---	MGAT4C:0:inside	ENSMFAG00000044473:MGAT4C:-:gene:protein_coding:.|ENSMFAG00000044473:MGAT4C:-:transcript:protein_coding:.	cg00151915 (II, MGAT4C)
cg00152008	1(-):177123406-177123407	CpG_island	DMRTA2:1940:upstream	ENSMFAG00000039805:DMRTA2:+:FLANKING5000:protein_coding:DMRTA2	cg00152008 (I, DMRTA2)
cg00152041	10(+):94752896-94752897	CpG_island	SLCO4A1:0:inside	ENSMFAG00000041624:SLCO4A1:+:transcript:protein_coding:SLCO4A1|ENSMFAG00000041624:SLCO4A1:+:gene:protein_coding:SLCO4A1|ENSMFAG00000041624:SLCO4A1:+:transcript:protein_coding:SLCO4A1	cg00152041 (II, SLCO4A1)
cg00152085	AQIA01082631.1(-):660-661	---	---:1000000:---	---	cg00152085 (II)
cg00152117	1(+):94742033-94742034	---	ARHGEF11:0:inside	ENSMFAG00000037817:ARHGEF11:+:gene:protein_coding:ARHGEF11|ENSMFAG00000037817:ARHGEF11:+:transcript:protein_coding:ARHGEF11|ENSMFAG00000037817:ARHGEF11:+:transcript:protein_coding:ARHGEF11|ENSMFAG00000037817:ARHGEF11:+:transcript:protein_coding:ARHGEF11|ENSMFAG00000037817:ARHGEF11:+:CDS:protein_coding:ARHGEF11|ENSMFAG00000037817:ARHGEF11:+:exon:protein_coding:ARHGEF11	cg00152117 (II, ARHGEF11)
cg00152167	3(-):188076326-188076327	---	RF00100:20050:upstream	---	cg00152167 (II)
cg00152195	1(+):222284809-222284810	CpG_island	CHD5:0:inside	ENSMFAG00000033993:CHD5:+:transcript:protein_coding:CHD5|ENSMFAG00000033993:CHD5:+:gene:protein_coding:CHD5|ENSMFAG00000033993:CHD5:+:transcript:protein_coding:CHD5|ENSMFAG00000033993:CHD5:+:transcript:protein_coding:CHD5|ENSMFAG00000033993:CHD5:+:transcript:protein_coding:CHD5|ENSMFAG00000033993:CHD5:+:CDS:protein_coding:CHD5|ENSMFAG00000033993:CHD5:+:exon:protein_coding:CHD5|ENSMFAG00000033993:…	cg00152195 (II, CHD5)
cg00152233	16(-):34797045-34797046	CpG_shelf	ENSMFAG00000042554:0:inside	ENSMFAG00000042554:ENSMFAG00000042554:-:gene:protein_coding:.|ENSMFAG00000042554:ENSMFAG00000042554:-:transcript:protein_coding:.|ENSMFAG00000042554:ENSMFAG00000042554:-:transcript:protein_coding:.|ENSMFAG00000042554:ENSMFAG00000042554:-:CDS:protein_coding:.|ENSMFAG00000042554:ENSMFAG00000042554:-:exon:protein_coding:.|ENSMFAG00000010805:RF00019:-:FLANKING5000:misc_RNA:.	cg00152233 (II, PHB)
cg00152340	8(+):144824828-144824829	---	GPIHBP1:0:inside	ENSMFAG00000000266:GPIHBP1:+:gene:protein_coding:GPIHBP1|ENSMFAG00000000266:GPIHBP1:+:transcript:protein_coding:GPIHBP1	cg00152340 (I, GPIHBP1)
cg00152637	4(+):142741315-142741316	CpG_island	ZKSCAN8:4147:upstream	ENSMFAG00000002333:ZKSCAN8:-:FLANKING5000:protein_coding:ZKSCAN8	cg00152637 (II)
cg00152768	2(-):105608866-105608867	CpG_island	TMEM115:27:upstream	ENSMFAG00000036593:TMEM115:-:FLANKING5000:protein_coding:TMEM115|ENSMFAG00000001656:CACNA2D2:-:FLANKING5000:protein_coding:CACNA2D2	cg00152768 (II, TMEM115)
cg00152838	20(+):23630289-23630290	CpG_shelf	TNRC6A:50765:upstream	---	cg00152838 (II, TNRC6A)
cg00152942	20(-):45119188-45119189	CpG_shore	NLRC5:8729:downstream	---	cg00152942 (II, CPNE2)
cg00153110	12(-):63275879-63275880	CpG_island	SP9:0:inside	ENSMFAG00000035384:SP9:+:transcript:protein_coding:SP9|ENSMFAG00000035384:SP9:+:gene:protein_coding:SP9|ENSMFAG00000035384:SP9:+:transcript:protein_coding:SP9|ENSMFAG00000035384:SP9:+:CDS:protein_coding:SP9|ENSMFAG00000035384:SP9:+:exon:protein_coding:SP9|ENSMFAG00000035384:SP9:+:CDS:protein_coding:SP9|ENSMFAG00000035384:SP9:+:exon:protein_coding:SP9	cg00153110 (I, SP9)
cg00153158	6(-):13592572-13592573	---	ENSMFAG00000046807:220105:downstream	---	cg00153158 (II)
cg00153306	2(-):101721363-101721364	CpG_shore	TMIE:1450:upstream	ENSMFAG00000002874:TMIE:+:FLANKING5000:protein_coding:TMIE	cg00153306 (II, TMIE)
cg00153357	7(+):51633179-51633180	CpG_shore	INSYN1:0:inside	ENSMFAG00000043049:INSYN1:-:exon:protein_coding:INSYN1|ENSMFAG00000043049:INSYN1:-:gene:protein_coding:INSYN1|ENSMFAG00000043049:INSYN1:-:transcript:protein_coding:INSYN1|ENSMFAG00000043049:INSYN1:-:CDS:protein_coding:INSYN1	cg00153357 (I, C15orf59)
cg00153395	1(+):162529633-162529634	---	JAK1:0:inside	ENSMFAG00000003493:JAK1:+:gene:protein_coding:JAK1|ENSMFAG00000003493:JAK1:+:transcript:protein_coding:JAK1|ENSMFAG00000003493:JAK1:+:transcript:protein_coding:JAK1	cg00153395 (II, JAK1)
cg00153662	AQIA01082548.1(+):1026-1027	CpG_island	---:1000000:---	---	cg00153662 (II, E2F3)
cg00153856	1(-):40551818-40551819	CpG_island	RGS16:12173:upstream	---	cg00153856 (I)
cg00154107	3(+):113106910-113106911	CpG_shore	GLCCI1:0:inside	ENSMFAG00000038435:GLCCI1:-:gene:protein_coding:GLCCI1|ENSMFAG00000038435:GLCCI1:-:transcript:protein_coding:GLCCI1|ENSMFAG00000019049:UMAD1:-:FLANKING5000:protein_coding:UMAD1	cg00154107 (II, GLCCI1)
cg00154283	X(-):13796651-13796652	---	RF00020:53456:upstream	---	cg00154283 (II)
cg00154357	2(+):49593693-49593694	CpG_shelf	ZIC4:0:inside	ENSMFAG00000037880:ZIC4:-:transcript:protein_coding:ZIC4|ENSMFAG00000037880:ZIC4:-:gene:protein_coding:ZIC4|ENSMFAG00000037880:ZIC4:-:transcript:protein_coding:ZIC4|ENSMFAG00000037880:ZIC4:-:transcript:protein_coding:ZIC4|ENSMFAG00000037880:ZIC4:-:transcript:protein_coding:ZIC4	cg00154357 (I, ZIC4)
cg00154727	3(-):69690282-69690283	CpG_shelf	ENSMFAG00000017158:7652:downstream	---	cg00154727 (II)
cg00154810	5(+):139284729-139284730	---	MAML3:0:inside	ENSMFAG00000044421:MAML3:-:gene:protein_coding:MAML3|ENSMFAG00000044421:MAML3:-:transcript:protein_coding:MAML3	cg00154810 (II, MAML3)
cg00154968	3(+):80621413-80621414	CpG_island	CDK13:92:upstream	ENSMFAG00000000645:CDK13:-:FLANKING5000:protein_coding:CDK13	cg00154968 (I, CDK13)
cg00154982	1(+):183963836-183963837	CpG_shore	ENSMFAG00000038669:3094:upstream	ENSMFAG00000038669:ENSMFAG00000038669:-:FLANKING5000:protein_coding:.	cg00154982 (I, KDM4A)
cg00155052	11(-):128927663-128927664	CpG_shore	NCOR2:71837:upstream	---	cg00155052 (II)
cg00155310	4(+):119773884-119773885	CpG_shelf	TFAP2B:0:inside	ENSMFAG00000046210:TFAP2B:-:three_prime_utr:protein_coding:TFAP2B|ENSMFAG00000046210:TFAP2B:-:exon:protein_coding:TFAP2B|ENSMFAG00000046210:TFAP2B:-:transcript:protein_coding:TFAP2B|ENSMFAG00000046210:TFAP2B:-:gene:protein_coding:TFAP2B|ENSMFAG00000046210:TFAP2B:-:transcript:protein_coding:TFAP2B|ENSMFAG00000022366:ENSMFAG00000022366:+:FLANKING5000:protein_coding:.	cg00155310 (II, TFAP2B)
cg00155314	1(+):5611606-5611607	---	AKT3:10017:upstream	---	cg00155314 (II)
cg00155345	4(+):84861669-84861670	CpG_shelf	PM20D2:3485:upstream	ENSMFAG00000016066:PM20D2:-:FLANKING5000:protein_coding:PM20D2	cg00155345 (II)
cg00155351	10(-):60538788-60538789	---	PDYN:0:inside	ENSMFAG00000043721:PDYN:+:exon:protein_coding:PDYN|ENSMFAG00000043721:PDYN:+:five_prime_utr:protein_coding:PDYN|ENSMFAG00000043721:PDYN:+:gene:protein_coding:PDYN|ENSMFAG00000043721:PDYN:+:transcript:protein_coding:PDYN	cg00155351 (II, PDYN)
cg00155397	1(+):8830193-8830194	CpG_island	GREM2:121308:upstream	---	cg00155397 (II, GREM2)
cg00155429	1(+):97671471-97671472	CpG_island	TPM3:0:inside	ENSMFAG00000034487:TPM3:+:transcript:protein_coding:.|ENSMFAG00000034487:TPM3:+:gene:protein_coding:.|ENSMFAG00000034487:TPM3:+:transcript:protein_coding:.|ENSMFAG00000034487:TPM3:+:five_prime_utr:protein_coding:.|ENSMFAG00000034487:TPM3:+:exon:protein_coding:.|ENSMFAG00000034487:TPM3:+:transcript:protein_coding:.|ENSMFAG00000034487:TPM3:+:transcript:protein_coding:.	cg00155429 (I, TPM3)
cg00155485	11(+):120032515-120032516	CpG_island	MED13L:0:inside	ENSMFAG00000035438:MED13L:-:gene:protein_coding:MED13L|ENSMFAG00000035438:MED13L:-:transcript:protein_coding:MED13L	cg00155485 (I, MED13L)
cg00155593	7(-):37738117-37738118	CpG_shore	ANXA2:23:upstream	ENSMFAG00000030479:ANXA2:-:FLANKING5000:protein_coding:ANXA2	cg00155593 (I, ANXA2)
cg00155619	4(-):137583114-137583115	CpG_shore	HSD17B8:0:inside	ENSMFAG00000002610:RING1:-:FLANKING5000:protein_coding:RING1|ENSMFAG00000016238:ENSMFAG00000016238:-:FLANKING5000:miRNA:.|ENSMFAG00000037332:HSD17B8:-:gene:protein_coding:.|ENSMFAG00000037332:HSD17B8:-:transcript:protein_coding:.|ENSMFAG00000037332:HSD17B8:-:CDS:protein_coding:.|ENSMFAG00000037332:HSD17B8:-:exon:protein_coding:.|ENSMFAG00000038848:SLC39A7:-:FLANKING5000:protein_coding:SLC39A7|ENS…	cg00155619 (II, HSD17B8)
cg00155622	7(+):18313746-18313747	CpG_shore	RTF1:0:inside	ENSMFAG00000039115:RTF1:+:gene:protein_coding:RTF1|ENSMFAG00000039115:RTF1:+:transcript:protein_coding:RTF1	cg00155622 (II, RTF1)
cg00155667	10(-):91319653-91319654	---	EDN3:91968:downstream	---	cg00155667 (II)
cg00155679	3(-):188478447-188478448	---	ENSMFAG00000046711:7153:downstream	---	cg00155679 (II)
cg00155700	3(+):43776546-43776547	CpG_shelf	ZKSCAN5:773:upstream	ENSMFAG00000041302:ZNF789:+:FLANKING5000:protein_coding:ZNF789|ENSMFAG00000045342:ZNF394:-:FLANKING5000:protein_coding:.|ENSMFAG00000037519:ZKSCAN5:+:FLANKING5000:protein_coding:ZKSCAN5	cg00155700 (II, ZKSCAN5)
cg00155731	7(-):44302894-44302895	---	SMAD6:14154:upstream	---	cg00155731 (II)
cg00155846	15(-):3242230-3242231	CpG_shore	OLFM1:0:inside	ENSMFAG00000000981:OLFM1:-:exon:protein_coding:OLFM1|ENSMFAG00000000981:OLFM1:-:transcript:protein_coding:OLFM1|ENSMFAG00000000981:OLFM1:-:gene:protein_coding:OLFM1|ENSMFAG00000000981:OLFM1:-:exon:protein_coding:OLFM1|ENSMFAG00000000981:OLFM1:-:transcript:protein_coding:OLFM1|ENSMFAG00000000981:OLFM1:-:transcript:protein_coding:OLFM1|ENSMFAG00000000981:OLFM1:-:CDS:protein_coding:OLFM1	cg00155846 (II, OLFM1)
cg00155879	9(-):26436106-26436107	CpG_shore	MYO3A:0:inside	ENSMFAG00000040667:MYO3A:+:exon:protein_coding:MYO3A|ENSMFAG00000040667:MYO3A:+:five_prime_utr:protein_coding:MYO3A|ENSMFAG00000040667:MYO3A:+:transcript:protein_coding:MYO3A|ENSMFAG00000040667:MYO3A:+:gene:protein_coding:MYO3A	cg00155879 (II, MYO3A)
cg00156032	17(-):24357315-24357316	---	GTF2F2:0:inside	ENSMFAG00000015620:GTF2F2:+:gene:protein_coding:GTF2F2|ENSMFAG00000015620:GTF2F2:+:transcript:protein_coding:GTF2F2|ENSMFAG00000015620:GTF2F2:+:transcript:protein_coding:GTF2F2	cg00156032 (II, GTF2F2)
cg00156206	11(-):135390762-135390763	CpG_shelf	ADGRD1:0:inside	ENSMFAG00000031649:ADGRD1:+:gene:protein_coding:ADGRD1|ENSMFAG00000031649:ADGRD1:+:transcript:protein_coding:ADGRD1|ENSMFAG00000031649:ADGRD1:+:transcript:protein_coding:ADGRD1|ENSMFAG00000031649:ADGRD1:+:transcript:protein_coding:ADGRD1	cg00156206 (II, ADGRD1)
cg00156427	14(-):115455470-115455471	CpG_shore	THY1:0:inside	ENSMFAG00000041030:THY1:-:gene:protein_coding:THY1|ENSMFAG00000041030:THY1:-:transcript:protein_coding:THY1|ENSMFAG00000041030:THY1:-:exon:protein_coding:THY1|ENSMFAG00000041030:THY1:-:five_prime_utr:protein_coding:THY1	cg00156427 (II, THY1)
cg00156744	6(-):171789254-171789255	CpG_island	STK10:620:upstream	ENSMFAG00000033923:STK10:-:FLANKING5000:protein_coding:STK10	cg00156744 (II, STK10)
cg00156769	1(-):41489734-41489735	---	SMG7:0:inside	ENSMFAG00000031653:SMG7:+:gene:protein_coding:SMG7|ENSMFAG00000031653:SMG7:+:transcript:protein_coding:SMG7|ENSMFAG00000031653:SMG7:+:transcript:protein_coding:SMG7|ENSMFAG00000031653:SMG7:+:transcript:protein_coding:SMG7|ENSMFAG00000031653:SMG7:+:CDS:protein_coding:SMG7|ENSMFAG00000031653:SMG7:+:exon:protein_coding:SMG7	cg00156769 (II, SMG7)
cg00156802	X(+):17227117-17227118	CpG_shelf	ENSMFAG00000043170:3437:upstream	ENSMFAG00000043170:ENSMFAG00000043170:+:FLANKING5000:protein_coding:.	cg00156802 (II)
cg00156947	1(-):212222191-212222192	---	ARHGEF19:0:inside	ENSMFAG00000039124:ARHGEF19:+:gene:protein_coding:ARHGEF19|ENSMFAG00000039124:ARHGEF19:+:transcript:protein_coding:ARHGEF19|ENSMFAG00000039124:ARHGEF19:+:CDS:protein_coding:ARHGEF19|ENSMFAG00000039124:ARHGEF19:+:exon:protein_coding:ARHGEF19	cg00156947 (I, ARHGEF19)
cg00156991	1(-):172651309-172651310	---	TTC4:13304:downstream	---	cg00156991 (II, PARS2)
cg00157016	13(-):86825677-86825678	CpG_shore	PFN4:0:inside	ENSMFAG00000031377:ENSMFAG00000031377:-:FLANKING5000:protein_coding:.|ENSMFAG00000026171:PFN4:+:gene:protein_coding:PFN4|ENSMFAG00000026171:PFN4:+:transcript:protein_coding:PFN4|ENSMFAG00000026171:PFN4:+:CDS:protein_coding:PFN4|ENSMFAG00000026171:PFN4:+:exon:protein_coding:PFN4	cg00157016 (II, PFN4)
cg00157043	14(+):31472647-31472648	CpG_shore	LDLRAD3:1017:upstream	ENSMFAG00000043269:LDLRAD3:-:FLANKING5000:protein_coding:.	cg00157043 (II, LDLRAD3)
cg00157223	4(+):16274316-16274317	---	LAMA4:115277:upstream	---	cg00157223 (II)
cg00157477	4(+):141115297-141115298	CpG_island	HLA-F:0:inside	ENSMFAG00000040925:HLA-F:-:gene:protein_coding:HLA-F|ENSMFAG00000040925:HLA-F:-:transcript:protein_coding:HLA-F|ENSMFAG00000040925:HLA-F:-:exon:protein_coding:HLA-F|ENSMFAG00000040925:HLA-F:-:five_prime_utr:protein_coding:HLA-F	cg00157477 (I, HLA-H)
cg00157515	13(-):46996189-46996190	CpG_shelf	EHBP1:0:inside	ENSMFAG00000031554:OTX1:-:FLANKING5000:protein_coding:OTX1|ENSMFAG00000043351:EHBP1:-:three_prime_utr:protein_coding:EHBP1|ENSMFAG00000043351:EHBP1:-:exon:protein_coding:EHBP1|ENSMFAG00000043351:EHBP1:-:transcript:protein_coding:EHBP1|ENSMFAG00000043351:EHBP1:-:gene:protein_coding:EHBP1	cg00157515 (I, LOC100132215;OTX1)
cg00157755	1(-):110096578-110096579	CpG_shore	IGSF3:0:inside	ENSMFAG00000000910:IGSF3:+:gene:protein_coding:IGSF3|ENSMFAG00000000910:IGSF3:+:transcript:protein_coding:IGSF3|ENSMFAG00000000910:IGSF3:+:transcript:protein_coding:IGSF3	cg00157755 (II, IGSF3)
cg00157853	AQIA01074245.1(+):3267-3268	---	ENSMFAG00000034035:80:downstream	ENSMFAG00000034035:ENSMFAG00000034035:+:FLANKING5000:protein_coding:.	cg00157853 (II, CPB2-AS1;CPB2)
cg00157930	13(-):35521618-35521619	CpG_island	ENSMFAG00000038323:513:downstream	ENSMFAG00000038323:ENSMFAG00000038323:-:FLANKING5000:protein_coding:.	cg00157930 (II, DCTN1-AS1;DCTN1)
cg00158128	1(-):203330002-203330003	---	ENSMFAG00000013498:1095:downstream	ENSMFAG00000013498:ENSMFAG00000013498:-:FLANKING5000:miRNA:.	cg00158128 (II)
cg00158227	1(+):221908406-221908407	CpG_shelf	ESPN:0:inside	ENSMFAG00000039134:ESPN:-:transcript:protein_coding:ESPN|ENSMFAG00000039134:ESPN:-:gene:protein_coding:ESPN|ENSMFAG00000039134:ESPN:-:transcript:protein_coding:ESPN|ENSMFAG00000039134:ESPN:-:exon:protein_coding:ESPN|ENSMFAG00000039134:ESPN:-:transcript:protein_coding:ESPN|ENSMFAG00000039134:ESPN:-:CDS:protein_coding:ESPN	cg00158227 (II, ESPN)
cg00158454	X(-):134276146-134276147	CpG_shore	ENSMFAG00000031950:13567:downstream	---	cg00158454 (II)
cg00158654	1(-):50493026-50493027	---	RGS21:739:upstream	ENSMFAG00000042980:RGS21:+:FLANKING5000:protein_coding:RGS21	cg00158654 (II, RGS21)
cg00158934	10(+):95745371-95745372	CpG_shore	PTK6:0:inside	ENSMFAG00000042934:PTK6:-:gene:protein_coding:PTK6|ENSMFAG00000042934:PTK6:-:transcript:protein_coding:PTK6|ENSMFAG00000042934:PTK6:-:transcript:protein_coding:PTK6|ENSMFAG00000039048:SRMS:-:FLANKING5000:protein_coding:SRMS	cg00158934 (II, PTK6)
cg00159159	1(-):141454611-141454612	---	COL24A1:0:inside	ENSMFAG00000003536:COL24A1:+:gene:protein_coding:COL24A1|ENSMFAG00000003536:COL24A1:+:transcript:protein_coding:COL24A1	cg00159159 (II, COL24A1)
cg00159212	1(+):126876090-126876091	CpG_island	ENSMFAG00000039865:0:inside	ENSMFAG00000039865:ENSMFAG00000039865:-:gene:protein_coding:.|ENSMFAG00000039865:ENSMFAG00000039865:-:transcript:protein_coding:.|ENSMFAG00000039865:ENSMFAG00000039865:-:exon:protein_coding:.|ENSMFAG00000039865:ENSMFAG00000039865:-:five_prime_utr:protein_coding:.	cg00159212 (II, SLC35A3)
cg00159214	20(-):468947-468948	CpG_shelf	RAB11FIP3:0:inside	ENSMFAG00000034645:RAB11FIP3:+:gene:protein_coding:RAB11FIP3|ENSMFAG00000034645:RAB11FIP3:+:transcript:protein_coding:RAB11FIP3	cg00159214 (II, RAB11FIP3)
cg00159503	8(+):145460699-145460700	CpG_shore	PUF60:0:inside	ENSMFAG00000042313:SCRIB:-:FLANKING5000:protein_coding:SCRIB|ENSMFAG00000043373:PUF60:-:transcript:protein_coding:PUF60|ENSMFAG00000043373:PUF60:-:gene:protein_coding:PUF60|ENSMFAG00000043373:PUF60:-:transcript:protein_coding:PUF60|ENSMFAG00000043373:PUF60:-:transcript:protein_coding:PUF60	cg00159503 (II, PUF60)
cg00159523	9(-):112124132-112124133	CpG_shore	TCF7L2:11137:upstream	---	cg00159523 (I, TCF7L2)
cg00159764	10(+):67964232-67964233	CpG_shore	DLGAP4:443:upstream	ENSMFAG00000032148:DLGAP4:+:FLANKING5000:protein_coding:DLGAP4	cg00159764 (II, DLGAP4)
cg00159799	19(+):14825389-14825390	---	PKN1:0:inside	ENSMFAG00000003990:PKN1:+:gene:protein_coding:PKN1|ENSMFAG00000003990:PKN1:+:transcript:protein_coding:PKN1|ENSMFAG00000003990:PKN1:+:transcript:protein_coding:PKN1|ENSMFAG00000003990:PKN1:+:transcript:protein_coding:PKN1|ENSMFAG00000003990:PKN1:+:transcript:protein_coding:PKN1|ENSMFAG00000003990:PKN1:+:CDS:protein_coding:PKN1|ENSMFAG00000003990:PKN1:+:exon:protein_coding:PKN1	cg00159799 (II, PKN1)
cg00159805	14(+):12071762-12071763	---	SCGB1D1:964:upstream	ENSMFAG00000032054:SCGB1D1:-:FLANKING5000:protein_coding:SCGB1D1	cg00159805 (II, SCGB1D1)
cg00160157	19(+):12315275-12315276	---	ZNF433:0:inside	ENSMFAG00000039684:ZNF433:-:gene:protein_coding:ZNF433|ENSMFAG00000039684:ZNF433:-:transcript:protein_coding:ZNF433|ENSMFAG00000038966:RF00001:-:FLANKING5000:rRNA:.	cg00160157 (II, ZNF433)
cg00160183	17(-):7722683-7722684	CpG_shelf	URAD:0:inside	ENSMFAG00000043442:URAD:-:three_prime_utr:protein_coding:URAD|ENSMFAG00000043442:URAD:-:exon:protein_coding:URAD|ENSMFAG00000043442:URAD:-:gene:protein_coding:URAD|ENSMFAG00000043442:URAD:-:transcript:protein_coding:URAD	cg00160183 (II)
cg00160301	12(-):40464824-40464825	---	NEB:285:upstream	ENSMFAG00000000188:NEB:-:FLANKING5000:protein_coding:NEB	cg00160301 (II, NEB)
cg00160440	5(-):132179674-132179675	CpG_shelf	PCDH10:0:inside	ENSMFAG00000046322:PCDH10:+:transcript:protein_coding:PCDH10|ENSMFAG00000046322:PCDH10:+:gene:protein_coding:PCDH10|ENSMFAG00000046322:PCDH10:+:transcript:protein_coding:PCDH10|ENSMFAG00000046322:PCDH10:+:transcript:protein_coding:PCDH10	cg00160440 (II, PCDH10)
cg00160503	17(+):11493074-11493075	---	ENSMFAG00000000917:2575:upstream	ENSMFAG00000000917:ENSMFAG00000000917:+:FLANKING5000:protein_coding:.	cg00160503 (II, EEF1DP3)
cg00160522	5(-):996300-996301	CpG_island	FGFRL1:8197:upstream	---	cg00160522 (I, FGFRL1)
cg00160670	3(+):12831546-12831547	---	RF00017:22600:upstream	---	cg00160670 (II, LINC00649)
cg00160886	2(+):59886474-59886475	CpG_shore	VEPH1:0:inside	ENSMFAG00000043410:VEPH1:-:transcript:protein_coding:VEPH1|ENSMFAG00000043410:VEPH1:-:gene:protein_coding:VEPH1|ENSMFAG00000043410:VEPH1:-:transcript:protein_coding:VEPH1	cg00160886 (II, VEPH1)
cg00160914	1(+):115025383-115025384	CpG_shore	DDX20:0:inside	ENSMFAG00000031755:DDX20:-:transcript:protein_coding:DDX20|ENSMFAG00000031755:DDX20:-:gene:protein_coding:DDX20|ENSMFAG00000031755:DDX20:-:transcript:protein_coding:DDX20	cg00160914 (II, DDX20;C1orf183)
cg00161124	1(-):15319367-15319368	CpG_shore	SLC35F3:0:inside	ENSMFAG00000045604:SLC35F3:-:transcript:protein_coding:SLC35F3|ENSMFAG00000045604:SLC35F3:-:gene:protein_coding:SLC35F3|ENSMFAG00000045604:SLC35F3:-:transcript:protein_coding:SLC35F3	cg00161124 (II, SLC35F3)
cg00161229	4(+):17961469-17961470	CpG_island	HDAC2:87:upstream	ENSMFAG00000040542:HDAC2:-:FLANKING5000:protein_coding:HDAC2	cg00161229 (I, HDAC2)
cg00161295	14(-):7939393-7939394	CpG_shelf	ACTN3:0:inside	ENSMFAG00000043864:ACTN3:-:transcript:protein_coding:ACTN3|ENSMFAG00000043864:ACTN3:-:gene:protein_coding:ACTN3|ENSMFAG00000043864:ACTN3:-:transcript:protein_coding:ACTN3	cg00161295 (II, ACTN3)
cg00161705	7(-):45216499-45216500	CpG_shelf	MAP2K5:0:inside	ENSMFAG00000030100:MAP2K5:+:transcript:protein_coding:.|ENSMFAG00000030100:MAP2K5:+:gene:protein_coding:.|ENSMFAG00000030100:MAP2K5:+:transcript:protein_coding:.|ENSMFAG00000030100:MAP2K5:+:transcript:protein_coding:.	cg00161705 (II, MAP2K5)
cg00161715	2(+):127699115-127699116	---	ENSMFAG00000046943:23196:downstream	---	cg00161715 (II, LINC00877)
cg00161838	17(-):93273715-93273716	---	ANKRD10:0:inside	ENSMFAG00000042265:ANKRD10:-:gene:protein_coding:ANKRD10|ENSMFAG00000042265:ANKRD10:-:transcript:protein_coding:ANKRD10	cg00161838 (II, ANKRD10)
cg00161931	8(+):98779646-98779647	CpG_island	MTDH:0:inside	ENSMFAG00000039516:MTDH:+:five_prime_utr:protein_coding:MTDH|ENSMFAG00000039516:MTDH:+:exon:protein_coding:MTDH|ENSMFAG00000039516:MTDH:+:gene:protein_coding:MTDH|ENSMFAG00000039516:MTDH:+:transcript:protein_coding:MTDH	cg00161931 (I, MTDH)
cg00161970	1(+):25681911-25681912	CpG_shore	ENSMFAG00000045417:7039:upstream	---	cg00161970 (I)
cg00162191	8(-):45349153-45349154	CpG_shore	ENSMFAG00000046556:19433:upstream	---	cg00162191 (I, HFM1)
cg00162282	20(-):76933606-76933607	---	ZFPM1:0:inside	ENSMFAG00000036335:ZFPM1:+:transcript:protein_coding:ZFPM1|ENSMFAG00000036335:ZFPM1:+:transcript:protein_coding:ZFPM1|ENSMFAG00000036335:ZFPM1:+:gene:protein_coding:ZFPM1|ENSMFAG00000036335:ZFPM1:+:transcript:protein_coding:ZFPM1	cg00162282 (II, ZFPM1)
cg00162304	14(+):13736741-13736742	CpG_shore	MS4A13:822:upstream	ENSMFAG00000042213:MS4A13:-:FLANKING5000:protein_coding:MS4A13	cg00162304 (II, MS4A13)
cg00162643	15(+):46348014-46348015	CpG_shore	DDX58:146:upstream	ENSMFAG00000045674:DDX58:+:FLANKING5000:protein_coding:DDX58	cg00162643 (II, DDX58)
cg00162680	3(-):1014736-1014737	CpG_shore	PCBP3:5920:upstream	---	cg00162680 (II)
cg00162921	KE146062.1(-):79441-79442	CpG_shore	CASP2:0:inside	ENSMFAG00000042207:CASP2:+:gene:protein_coding:CASP2|ENSMFAG00000042207:CASP2:+:transcript:protein_coding:CASP2|ENSMFAG00000042207:CASP2:+:CDS:protein_coding:CASP2|ENSMFAG00000042207:CASP2:+:exon:protein_coding:CASP2	cg00162921 (II, CASP2)
cg00162969	11(-):136891645-136891646	CpG_shore	ENSMFAG00000030552:22426:upstream	---	cg00162969 (II)
cg00163037	14(-):23652557-23652558	CpG_island	C11orf96:0:inside	ENSMFAG00000030397:C11orf96:-:exon:protein_coding:C11orf96|ENSMFAG00000030397:C11orf96:-:gene:protein_coding:C11orf96|ENSMFAG00000030397:C11orf96:-:transcript:protein_coding:C11orf96|ENSMFAG00000030397:C11orf96:-:CDS:protein_coding:C11orf96	cg00163037 (II, LOC387763)
cg00163372	8(-):129137726-129137727	CpG_shore	MYC:0:inside	ENSMFAG00000034186:MYC:+:gene:protein_coding:MYC|ENSMFAG00000034186:MYC:+:transcript:protein_coding:MYC|ENSMFAG00000034186:MYC:+:CDS:protein_coding:MYC|ENSMFAG00000034186:MYC:+:exon:protein_coding:MYC	cg00163372 (I, MYC)
cg00163472	6(+):140615034-140615035	CpG_shore	PCDHGA4:0:inside	ENSMFAG00000033704:PCDHGA4:+:transcript:protein_coding:PCDHGA4|ENSMFAG00000033704:PCDHGA4:+:gene:protein_coding:PCDHGA4|ENSMFAG00000033704:PCDHGA4:+:transcript:protein_coding:PCDHGA4|ENSMFAG00000033704:PCDHGA4:+:transcript:protein_coding:PCDHGA4|ENSMFAG00000033704:PCDHGA4:+:transcript:protein_coding:PCDHGA4|ENSMFAG00000033704:PCDHGA4:+:transcript:protein_coding:PCDHGA4|ENSMFAG00000033704:PCDHGA4:…	cg00163472 (II, PCDHGC4;PCDHGA8;PCDHGB5;PCDHGA9;PCDHGB6;PCDHGA10;PCDHGB7;PCDHGA11;PCDHGA12;PCDHGC3;PCDHGA1;PCDHGA2;PCDHGA3;PCDHGB1;PCDHGA4;PCDHGB2;PCDHGA5;PCDHGB3;PCDHGA6;PCDHGA7;PCDHGB4)
cg00163480	7(+):159341878-159341879	---	SERPINA10:328:upstream	ENSMFAG00000040771:SERPINA10:-:FLANKING5000:protein_coding:SERPINA10	cg00163480 (II, SERPINA10)
cg00163549	4(+):137506719-137506720	CpG_shore	ENSMFAG00000041942:0:inside	ENSMFAG00000000475:WDR46:+:FLANKING5000:protein_coding:.|ENSMFAG00000041942:ENSMFAG00000041942:-:exon:pseudogene:.|ENSMFAG00000041942:ENSMFAG00000041942:-:gene:pseudogene:.|ENSMFAG00000041942:ENSMFAG00000041942:-:transcript:pseudogene:.|ENSMFAG00000032199:ENSMFAG00000032199:-:FLANKING5000:protein_coding:.	cg00163549 (II, B3GALT4)
cg00164041	5(+):87598426-87598427	CpG_island	HERC5:75:upstream	ENSMFAG00000045729:HERC5:+:FLANKING5000:protein_coding:HERC5	cg00164041 (II, HERC5)
cg00164123	19(-):13515762-13515763	---	CACNA1A:0:inside	ENSMFAG00000040043:CACNA1A:-:gene:protein_coding:CACNA1A|ENSMFAG00000040043:CACNA1A:-:transcript:protein_coding:CACNA1A|ENSMFAG00000040043:CACNA1A:-:transcript:protein_coding:CACNA1A	cg00164123 (II, CACNA1A)
cg00164189	10(-):21034250-21034251	CpG_shore	MTFP1:260:upstream	ENSMFAG00000033640:MTFP1:-:FLANKING5000:protein_coding:MTFP1|ENSMFAG00000034428:SEC14L2:-:FLANKING5000:protein_coding:.|ENSMFAG00000004727:RF00026:-:FLANKING5000:snRNA:.	cg00164189 (II, MTP18;SEC14L2)
cg00164235	5(-):8072399-8072400	CpG_island	MSX1:6015:upstream	---	cg00164235 (I)
cg00164430	11(+):112206103-112206104	---	ISCU:616:downstream	ENSMFAG00000045386:ISCU:+:FLANKING5000:protein_coding:.	cg00164430 (II)
cg00164567	9(-):29862965-29862966	---	ENSMFAG00000029276:54929:downstream	---	cg00164567 (II)
cg00164589	X(-):115002528-115002529	CpG_shore	WDR44:0:inside	ENSMFAG00000001942:WDR44:+:gene:protein_coding:WDR44|ENSMFAG00000001942:WDR44:+:transcript:protein_coding:WDR44|ENSMFAG00000001942:WDR44:+:transcript:protein_coding:WDR44	cg00164589 (II, WDR44)
cg00164803	10(-):76208263-76208264	CpG_shore	SERINC3:410:downstream	ENSMFAG00000036596:TTPAL:+:FLANKING5000:protein_coding:.|ENSMFAG00000045198:SERINC3:-:FLANKING5000:protein_coding:SERINC3	cg00164803 (II, SERINC3)
cg00164896	7(-):47953487-47953488	---	RF00026:7834:upstream	---	cg00164896 (II)
cg00164949	16(+):56772232-56772233	CpG_island	C1QL1:0:inside	ENSMFAG00000002228:C1QL1:-:three_prime_utr:protein_coding:C1QL1|ENSMFAG00000002228:C1QL1:-:exon:protein_coding:C1QL1|ENSMFAG00000002228:C1QL1:-:gene:protein_coding:C1QL1|ENSMFAG00000002228:C1QL1:-:transcript:protein_coding:C1QL1	cg00164949 (I, C1QL1)
cg00164997	4(+):145520573-145520574	---	RIPOR2:391:upstream	ENSMFAG00000045840:RIPOR2:+:FLANKING5000:protein_coding:RIPOR2	cg00164997 (II)
cg00165323	1(-):157780207-157780208	CpG_shore	LRRC7:0:inside	ENSMFAG00000031304:LRRC7:-:gene:protein_coding:LRRC7|ENSMFAG00000031304:LRRC7:-:transcript:protein_coding:LRRC7	cg00165323 (II)
cg00165619	1(+):205860227-205860228	CpG_island	EPHA8:0:inside	ENSMFAG00000037600:EPHA8:-:gene:protein_coding:EPHA8|ENSMFAG00000037600:EPHA8:-:transcript:protein_coding:EPHA8|ENSMFAG00000037600:EPHA8:-:transcript:protein_coding:EPHA8|ENSMFAG00000037600:EPHA8:-:transcript:protein_coding:EPHA8|ENSMFAG00000037600:EPHA8:-:transcript:protein_coding:EPHA8|ENSMFAG00000037600:EPHA8:-:CDS:protein_coding:EPHA8|ENSMFAG00000037600:EPHA8:-:exon:protein_coding:EPHA8	cg00165619 (II, EPHA8)
cg00165862	1(+):62692116-62692117	---	GOLT1A:0:inside	ENSMFAG00000032175:GOLT1A:-:gene:protein_coding:GOLT1A|ENSMFAG00000032175:GOLT1A:-:transcript:protein_coding:GOLT1A|ENSMFAG00000032175:GOLT1A:-:exon:protein_coding:GOLT1A|ENSMFAG00000032175:GOLT1A:-:five_prime_utr:protein_coding:GOLT1A	cg00165862 (II, GOLT1A)
cg00166213	6(+):53759020-53759021	CpG_island	ARL15:142:upstream	ENSMFAG00000028679:ARL15:-:FLANKING5000:protein_coding:ARL15	cg00166213 (I, ARL15)
cg00166216	2(-):2830170-2830171	CpG_island	FAM43A:0:inside	ENSMFAG00000024654:FAM43A:-:exon:protein_coding:FAM43A|ENSMFAG00000024654:FAM43A:-:gene:protein_coding:FAM43A|ENSMFAG00000024654:FAM43A:-:transcript:protein_coding:FAM43A|ENSMFAG00000024654:FAM43A:-:CDS:protein_coding:FAM43A	cg00166216 (I, FAM43A)
cg00166239	11(-):89939882-89939883	---	RF00026:20622:upstream	---	cg00166239 (II)
cg00166343	16(+):28311362-28311363	CpG_shore	CRLF3:0:inside	ENSMFAG00000044393:CRLF3:-:gene:protein_coding:CRLF3|ENSMFAG00000044393:CRLF3:-:transcript:protein_coding:CRLF3|ENSMFAG00000044393:CRLF3:-:transcript:protein_coding:CRLF3|ENSMFAG00000044393:CRLF3:-:transcript:protein_coding:CRLF3	cg00166343 (II, CRLF3)
cg00166392	2(-):49945684-49945685	---	ZIC1:318808:downstream	---	cg00166392 (II)
cg00166807	15(-):41681587-41681588	---	ZCCHC7:0:inside	ENSMFAG00000006899:ZCCHC7:-:gene:protein_coding:ZCCHC7|ENSMFAG00000006899:ZCCHC7:-:transcript:protein_coding:ZCCHC7|ENSMFAG00000005203:RF00019:-:FLANKING5000:misc_RNA:.	cg00166807 (II, ZCCHC7)
cg00166917	1(-):112304523-112304524	---	TRIM33:0:inside	ENSMFAG00000041350:TRIM33:+:transcript:protein_coding:TRIM33|ENSMFAG00000041350:TRIM33:+:gene:protein_coding:TRIM33|ENSMFAG00000041350:TRIM33:+:transcript:protein_coding:TRIM33|ENSMFAG00000041350:TRIM33:+:CDS:protein_coding:TRIM33|ENSMFAG00000041350:TRIM33:+:exon:protein_coding:TRIM33	cg00166917 (II, TRIM33)
cg00167092	12(-):47774134-47774135	---	TANC1:14107:upstream	---	cg00167092 (II, TANC1)
cg00167234	19(-):55950576-55950577	---	TNNT1:0:inside	ENSMFAG00000042843:TNNT1:-:gene:protein_coding:TNNT1|ENSMFAG00000042843:TNNT1:-:transcript:protein_coding:TNNT1|ENSMFAG00000042843:TNNT1:-:transcript:protein_coding:TNNT1|ENSMFAG00000006357:ENSMFAG00000006357:+:FLANKING5000:miRNA:.	cg00167234 (II, TUBGCP6)
cg00167259	1(-):24659026-24659027	---	POGK:134579:upstream	---	cg00167259 (II, FMO9P)
cg00167491	6(+):45147981-45147982	---	FGF10:0:inside	ENSMFAG00000003698:FGF10:-:gene:protein_coding:.|ENSMFAG00000003698:FGF10:-:transcript:protein_coding:.|ENSMFAG00000003698:FGF10:-:exon:protein_coding:.|ENSMFAG00000003698:FGF10:-:five_prime_utr:protein_coding:.	cg00167491 (II, FGF10)
cg00167504	3(-):76669985-76669986	CpG_island	BLVRA:0:inside	ENSMFAG00000036162:BLVRA:-:gene:protein_coding:BLVRA|ENSMFAG00000036162:BLVRA:-:transcript:protein_coding:BLVRA	cg00167504 (II, BLVRA)
cg00167545	3(+):36173530-36173531	CpG_shelf	ENSMFAG00000047117:4569:upstream	ENSMFAG00000047117:ENSMFAG00000047117:+:FLANKING5000:lincRNA:.	cg00167545 (II)
cg00167670	5(+):12999050-12999051	---	BOD1L1:290019:upstream	---	cg00167670 (II)
cg00167684	20(+):62167958-62167959	CpG_shore	FUK:0:inside	ENSMFAG00000036078:FUK:-:gene:protein_coding:FUK|ENSMFAG00000036078:FUK:-:transcript:protein_coding:FUK|ENSMFAG00000036078:FUK:-:CDS:protein_coding:FUK|ENSMFAG00000036078:FUK:-:exon:protein_coding:FUK	cg00167684 (I, FUK)
cg00167913	1(+):224951231-224951232	CpG_shore	MEGF6:0:inside	ENSMFAG00000036723:MEGF6:+:gene:protein_coding:MEGF6|ENSMFAG00000036723:MEGF6:+:transcript:protein_coding:MEGF6|ENSMFAG00000036723:MEGF6:+:transcript:protein_coding:MEGF6|ENSMFAG00000036723:MEGF6:+:transcript:protein_coding:MEGF6	cg00167913 (II, MEGF6)
cg00167916	4(-):138004372-138004373	---	ENSMFAG00000037139:0:inside	ENSMFAG00000037139:ENSMFAG00000037139:+:transcript:protein_coding:.|ENSMFAG00000037139:ENSMFAG00000037139:+:gene:protein_coding:.|ENSMFAG00000037139:ENSMFAG00000037139:+:transcript:protein_coding:.|ENSMFAG00000037139:ENSMFAG00000037139:+:exon:protein_coding:.|ENSMFAG00000037139:ENSMFAG00000037139:+:three_prime_utr:protein_coding:.	cg00167916 (II, TAP2)
cg00167981	15(+):109624004-109624005	CpG_shelf	PTCH1:0:inside	ENSMFAG00000031893:PTCH1:-:transcript:protein_coding:PTCH1|ENSMFAG00000031893:PTCH1:-:gene:protein_coding:PTCH1|ENSMFAG00000031893:PTCH1:-:transcript:protein_coding:PTCH1|ENSMFAG00000031893:PTCH1:-:transcript:protein_coding:PTCH1|ENSMFAG00000031893:PTCH1:-:transcript:protein_coding:PTCH1	cg00167981 (II, PTCH1)
cg00168082	15(-):8330917-8330918	CpG_shore	ABL1:542:upstream	ENSMFAG00000000271:ABL1:-:FLANKING5000:protein_coding:ABL1	cg00168082 (II, ABL1)
cg00168156	1(+):46664549-46664550	---	ENSMFAG00000032508:184692:upstream	---	cg00168156 (II)
cg00168191	19(+):3063989-3063990	CpG_shore	GNA11:0:inside	ENSMFAG00000041297:GNA11:+:gene:protein_coding:GNA11|ENSMFAG00000041297:GNA11:+:transcript:protein_coding:GNA11	cg00168191 (II, GNA11)
cg00168417	X(-):115830881-115830882	CpG_shore	KIAA1210:1246:upstream	ENSMFAG00000045467:KIAA1210:-:FLANKING5000:protein_coding:KIAA1210	cg00168417 (II, KIAA1210)
cg00168687	X(-):37267909-37267910	---	RF00026:17502:downstream	---	cg00168687 (II)
cg00168694	3(-):7949242-7949243	---	ETS2:0:inside	ENSMFAG00000042503:ETS2:-:gene:protein_coding:ETS2|ENSMFAG00000042503:ETS2:-:transcript:protein_coding:ETS2	cg00168694 (II, ETS2)
cg00169019	4(+):138805134-138805135	CpG_shore	ENSMFAG00000002351:0:inside	ENSMFAG00000002351:ENSMFAG00000002351:+:transcript:protein_coding:.|ENSMFAG00000002351:ENSMFAG00000002351:+:gene:protein_coding:.|ENSMFAG00000002351:ENSMFAG00000002351:+:transcript:protein_coding:.	cg00169019 (II, TNXB)
cg00169121	12(+):127298294-127298295	---	MLPH:16085:upstream	---	cg00169121 (II)
cg00169167	19(-):6720906-6720907	CpG_island	TNFSF9:0:inside	ENSMFAG00000003177:TNFSF9:+:gene:protein_coding:TNFSF9|ENSMFAG00000003177:TNFSF9:+:transcript:protein_coding:TNFSF9	cg00169167 (II, TNFSF9)
cg00169172	16(-):4871823-4871824	CpG_shelf	PLD2:0:inside	ENSMFAG00000003242:PLD2:+:gene:protein_coding:PLD2|ENSMFAG00000003242:PLD2:+:transcript:protein_coding:PLD2|ENSMFAG00000003242:PLD2:+:CDS:protein_coding:PLD2|ENSMFAG00000003242:PLD2:+:exon:protein_coding:PLD2	cg00169172 (II, PLD2)
cg00169303	9(-):87034371-87034372	---	RNLS:0:inside	ENSMFAG00000034629:RNLS:-:gene:protein_coding:RNLS|ENSMFAG00000034629:RNLS:-:transcript:protein_coding:RNLS|ENSMFAG00000034629:RNLS:-:transcript:protein_coding:RNLS	cg00169303 (II, RNLS)
cg00169419	5(+):110011043-110011044	CpG_shore	PITX2:7537:downstream	---	cg00169419 (II)
cg00169776	1(+):225449548-225449549	---	ACTRT2:8683:downstream	---	cg00169776 (I)
cg00169917	9(-):117973571-117973572	CpG_island	CACUL1:0:inside	ENSMFAG00000001881:CACUL1:-:gene:protein_coding:CACUL1|ENSMFAG00000001881:CACUL1:-:transcript:protein_coding:CACUL1|ENSMFAG00000001881:CACUL1:-:exon:protein_coding:CACUL1|ENSMFAG00000001881:CACUL1:-:five_prime_utr:protein_coding:CACUL1	cg00169917 (I, C10orf46)
cg00170072	7(-):57444634-57444635	---	RASGRF1:0:inside	ENSMFAG00000005368:RASGRF1:-:gene:protein_coding:RASGRF1|ENSMFAG00000005368:RASGRF1:-:transcript:protein_coding:RASGRF1|ENSMFAG00000005368:RASGRF1:-:transcript:protein_coding:RASGRF1|ENSMFAG00000000991:ENSMFAG00000000991:-:FLANKING5000:protein_coding:.	cg00170072 (II, RASGRF1)
cg00170188	16(+):56162077-56162078	CpG_shore	FAM171A2:468:upstream	ENSMFAG00000036450:FAM171A2:-:FLANKING5000:protein_coding:FAM171A2|ENSMFAG00000004621:RF00017:-:FLANKING5000:misc_RNA:.	cg00170188 (II, FAM171A2)
cg00170236	3(-):44449948-44449949	---	MCM7:0:inside	ENSMFAG00000041812:ENSMFAG00000041812:+:FLANKING5000:protein_coding:.|ENSMFAG00000043988:MCM7:-:transcript:protein_coding:.|ENSMFAG00000043988:MCM7:-:gene:protein_coding:.|ENSMFAG00000043988:MCM7:-:transcript:protein_coding:.|ENSMFAG00000043988:MCM7:-:transcript:protein_coding:.|ENSMFAG00000036032:MIR25:-:FLANKING5000:miRNA:MIR25|ENSMFAG00000007375:MIR93:-:FLANKING5000:miRNA:MIR93|ENSMFAG00000010…	cg00170236 (I, MIR25;MCM7;MIR93)
cg00170421	4(-):102647827-102647828	CpG_shore	OGFRL1:1597:upstream	ENSMFAG00000031290:OGFRL1:-:FLANKING5000:protein_coding:OGFRL1	cg00170421 (II)
cg00170483	1(+):117204235-117204236	CpG_shore	GNAI3:892:upstream	ENSMFAG00000037770:GNAI3:-:FLANKING5000:protein_coding:GNAI3|ENSMFAG00000005149:GPR61:-:FLANKING5000:protein_coding:GPR61	cg00170483 (II, GNAI3)
cg00170799	16(-):16028689-16028690	---	ENSMFAG00000042913:15:upstream	ENSMFAG00000042913:ENSMFAG00000042913:-:FLANKING5000:protein_coding:.	cg00170799 (II, CDRT15P)
cg00170839	5(+):183739179-183739180	CpG_shelf	RF00017:48380:downstream	---	cg00170839 (II)
cg00170973	16(-):47187864-47187865	CpG_island	BCAS3:2102:upstream	ENSMFAG00000041899:BCAS3:-:FLANKING5000:protein_coding:BCAS3	cg00170973 (II, BCAS3)
cg00171192	10(-):33906344-33906345	CpG_shore	GAB4:49376:upstream	---	cg00171192 (II, CECR7)
cg00171436	11(+):126713714-126713715	CpG_island	ZCCHC8:0:inside	ENSMFAG00000045203:ZCCHC8:-:gene:protein_coding:ZCCHC8|ENSMFAG00000045203:ZCCHC8:-:transcript:protein_coding:ZCCHC8|ENSMFAG00000045203:ZCCHC8:-:exon:protein_coding:ZCCHC8|ENSMFAG00000045203:ZCCHC8:-:five_prime_utr:protein_coding:ZCCHC8|ENSMFAG00000036398:RSRC2:-:FLANKING5000:protein_coding:RSRC2	cg00171436 (I, ZCCHC8)
cg00171729	4(+):118080341-118080342	---	TRAM2:0:inside	ENSMFAG00000042433:TRAM2:+:gene:protein_coding:TRAM2|ENSMFAG00000042433:TRAM2:+:transcript:protein_coding:TRAM2|ENSMFAG00000042433:TRAM2:+:transcript:protein_coding:TRAM2	cg00171729 (II, TRAM2)
cg00172227	1(-):210809980-210809981	---	ARHGEF10L:0:inside	ENSMFAG00000040019:ARHGEF10L:-:transcript:protein_coding:ARHGEF10L|ENSMFAG00000040019:ARHGEF10L:-:gene:protein_coding:ARHGEF10L|ENSMFAG00000040019:ARHGEF10L:-:transcript:protein_coding:ARHGEF10L|ENSMFAG00000040019:ARHGEF10L:-:transcript:protein_coding:ARHGEF10L|ENSMFAG00000040019:ARHGEF10L:-:transcript:protein_coding:ARHGEF10L	cg00172227 (II, ARHGEF10L)
cg00172249	3(+):56091278-56091279	---	CRCP:30048:downstream	---	cg00172249 (II)
cg00172376	3(-):15209688-15209689	CpG_island	SOD1:105625:upstream	---	cg00172376 (I, TIAM1)
cg00172408	1(-):115340596-115340597	CpG_island	WDR77:0:inside	ENSMFAG00000037534:ENSMFAG00000037534:-:FLANKING5000:protein_coding:.|ENSMFAG00000030055:WDR77:+:transcript:protein_coding:WDR77|ENSMFAG00000030055:WDR77:+:gene:protein_coding:WDR77|ENSMFAG00000030055:WDR77:+:transcript:protein_coding:WDR77|ENSMFAG00000005848:RF00019:-:FLANKING5000:misc_RNA:.	cg00172408 (I, WDR77;ATP5F1)
cg00172846	17(+):48684123-48684124	---	PCDH9:0:inside	ENSMFAG00000042951:PCDH9:-:transcript:protein_coding:PCDH9|ENSMFAG00000042951:PCDH9:-:gene:protein_coding:PCDH9	cg00172846 (II, PCDH9-AS2;PCDH9)
cg00172849	1(+):123761750-123761751	---	COL11A1:397:upstream	ENSMFAG00000002722:COL11A1:+:FLANKING5000:protein_coding:COL11A1	cg00172849 (II, COL11A1)
cg00172967	11(+):54877179-54877180	CpG_island	RAB5B:0:inside	ENSMFAG00000044700:CDK2:+:FLANKING5000:protein_coding:CDK2|ENSMFAG00000029992:RAB5B:+:exon:protein_coding:.|ENSMFAG00000029992:RAB5B:+:five_prime_utr:protein_coding:.|ENSMFAG00000029992:RAB5B:+:gene:protein_coding:.|ENSMFAG00000029992:RAB5B:+:transcript:protein_coding:.	cg00172967 (II, RAB5B)
cg00173170	19(+):1707073-1707074	CpG_shelf	ABHD17A:0:inside	ENSMFAG00000031369:ABHD17A:-:exon:protein_coding:ABHD17A|ENSMFAG00000031369:ABHD17A:-:gene:protein_coding:ABHD17A|ENSMFAG00000031369:ABHD17A:-:transcript:protein_coding:ABHD17A|ENSMFAG00000031369:ABHD17A:-:exon:protein_coding:ABHD17A|ENSMFAG00000031369:ABHD17A:-:transcript:protein_coding:ABHD17A|ENSMFAG00000031369:ABHD17A:-:CDS:protein_coding:ABHD17A	cg00173170 (II, CENPF)
cg00173216	3(-):3252942-3252943	CpG_shelf	HSF2BP:12274:downstream	---	cg00173216 (II)
cg00173322	11(+):131087633-131087634	---	ENSMFAG00000045068:201092:downstream	---	cg00173322 (II, LOC100996671)
cg00173435	11(-):110018468-110018469	CpG_island	TCP11L2:0:inside	ENSMFAG00000042033:TCP11L2:+:exon:protein_coding:TCP11L2|ENSMFAG00000042033:TCP11L2:+:five_prime_utr:protein_coding:TCP11L2|ENSMFAG00000042033:TCP11L2:+:gene:protein_coding:TCP11L2|ENSMFAG00000042033:TCP11L2:+:transcript:protein_coding:TCP11L2	cg00173435 (I, TCP11L2)
cg00173538	4(-):128523004-128523005	CpG_shore	C6orf132:265:downstream	ENSMFAG00000044246:C6orf132:+:FLANKING5000:protein_coding:C6orf132	cg00173538 (II, C6orf132)
cg00173771	X(+):69965865-69965866	---	ENSMFAG00000039331:1232:upstream	ENSMFAG00000039331:ENSMFAG00000039331:+:FLANKING5000:protein_coding:.	cg00173771 (II)
cg00173785	7(-):41201125-41201126	CpG_island	HERC1:57246:upstream	---	cg00173785 (II, HERC1)
cg00173921	14(-):48918188-48918189	CpG_shelf	IGSF22:1559:upstream	ENSMFAG00000034300:PTPN5:+:FLANKING5000:protein_coding:PTPN5|ENSMFAG00000000462:IGSF22:+:FLANKING5000:protein_coding:IGSF22	cg00173921 (II, IGSF22)
cg00174075	10(-):24844237-24844238	---	RF01877:8084:downstream	---	cg00174075 (II, MIATNB)
cg00174093	11(-):54582250-54582251	---	ITGA7:0:inside	ENSMFAG00000041138:METTL7B:+:FLANKING5000:protein_coding:METTL7B|ENSMFAG00000022956:ITGA7:-:gene:protein_coding:ITGA7|ENSMFAG00000022956:ITGA7:-:transcript:protein_coding:ITGA7|ENSMFAG00000022956:ITGA7:-:transcript:protein_coding:ITGA7|ENSMFAG00000022956:ITGA7:-:CDS:protein_coding:ITGA7|ENSMFAG00000022956:ITGA7:-:exon:protein_coding:ITGA7	cg00174093 (II, ITGA7)
cg00174103	3(-):149530540-149530541	---	ST7:0:inside	ENSMFAG00000008568:ST7:+:transcript:protein_coding:ST7|ENSMFAG00000008568:ST7:+:transcript:protein_coding:ST7|ENSMFAG00000008568:ST7:+:gene:protein_coding:ST7	cg00174103 (II, ST7)
cg00174179	2(+):104614755-104614756	CpG_shore	TCTA:0:inside	ENSMFAG00000003146:TCTA:+:gene:protein_coding:TCTA|ENSMFAG00000003146:TCTA:+:transcript:protein_coding:TCTA|ENSMFAG00000003688:AMT:-:FLANKING5000:protein_coding:.	cg00174179 (II, RHOA;TCTA)
cg00174428	1(+):23290646-23290647	CpG_island	LMX1A:0:inside	ENSMFAG00000041101:LMX1A:-:gene:protein_coding:LMX1A|ENSMFAG00000041101:LMX1A:-:transcript:protein_coding:LMX1A	cg00174428 (II, LMX1A)
cg00174447	6(-):60356160-60356161	---	ELOVL7:0:inside	ENSMFAG00000037893:ELOVL7:-:gene:protein_coding:ELOVL7|ENSMFAG00000037893:ELOVL7:-:transcript:protein_coding:ELOVL7	cg00174447 (II, ELOVL7)
cg00174855	9(+):93137316-93137317	---	HELLS:0:inside	ENSMFAG00000044053:HELLS:+:gene:protein_coding:HELLS|ENSMFAG00000044053:HELLS:+:transcript:protein_coding:HELLS|ENSMFAG00000044053:HELLS:+:transcript:protein_coding:HELLS	cg00174855 (II, HELLS)
cg00174992	12(-):57676236-57676237	---	NOSTRIN:0:inside	ENSMFAG00000031990:NOSTRIN:+:five_prime_utr:protein_coding:NOSTRIN|ENSMFAG00000031990:NOSTRIN:+:exon:protein_coding:NOSTRIN|ENSMFAG00000031990:NOSTRIN:+:gene:protein_coding:NOSTRIN|ENSMFAG00000031990:NOSTRIN:+:transcript:protein_coding:NOSTRIN|ENSMFAG00000031990:NOSTRIN:+:five_prime_utr:protein_coding:NOSTRIN|ENSMFAG00000031990:NOSTRIN:+:exon:protein_coding:NOSTRIN|ENSMFAG00000031990:NOSTRIN:+:tr…	cg00174992 (II, NOSTRIN)
cg00175153	20(+):2023093-2023094	CpG_shore	ENSMFAG00000002939:0:inside	ENSMFAG00000000484:NDUFB10:+:FLANKING5000:protein_coding:NDUFB10|ENSMFAG00000002939:ENSMFAG00000002939:-:gene:protein_coding:.|ENSMFAG00000002939:ENSMFAG00000002939:-:transcript:protein_coding:.|ENSMFAG00000002939:ENSMFAG00000002939:-:transcript:protein_coding:.|ENSMFAG00000002939:ENSMFAG00000002939:-:transcript:protein_coding:.|ENSMFAG00000002939:ENSMFAG00000002939:-:transcript:protein_coding:.|…	cg00175153 (II, SNORA10;RPS2)
cg00175180	10(+):77908012-77908013	---	CDH22:0:inside	ENSMFAG00000039782:CDH22:-:transcript:protein_coding:CDH22|ENSMFAG00000039782:CDH22:-:gene:protein_coding:CDH22|ENSMFAG00000039782:CDH22:-:transcript:protein_coding:CDH22	cg00175180 (II, CDH22)
cg00175344	17(-):61117685-61117686	CpG_shelf	RNF219:21684:downstream	---	cg00175344 (I)
cg00175395	4(-):166422317-166422318	CpG_shore	ENSMFAG00000039119:96649:upstream	---	cg00175395 (II, KU-MEL-3)
cg00175441	16(-):75474704-75474705	---	TNRC6C:0:inside	ENSMFAG00000043943:TNRC6C:+:gene:protein_coding:TNRC6C|ENSMFAG00000043943:TNRC6C:+:transcript:protein_coding:TNRC6C|ENSMFAG00000043943:TNRC6C:+:transcript:protein_coding:TNRC6C|ENSMFAG00000043943:TNRC6C:+:CDS:protein_coding:TNRC6C|ENSMFAG00000043943:TNRC6C:+:exon:protein_coding:TNRC6C|ENSMFAG00000043943:TNRC6C:+:exon:protein_coding:TNRC6C	cg00175441 (II, TNRC6C)
cg00175573	10(+):41833168-41833169	CpG_island	RALGAPA2:0:inside	ENSMFAG00000039275:RALGAPA2:+:gene:protein_coding:RALGAPA2|ENSMFAG00000039275:RALGAPA2:+:transcript:protein_coding:RALGAPA2|ENSMFAG00000039275:RALGAPA2:+:transcript:protein_coding:RALGAPA2|ENSMFAG00000039275:RALGAPA2:+:transcript:protein_coding:RALGAPA2	cg00175573 (I, RALGAPA2)
cg00175579	4(-):137480706-137480707	---	TAPBP:0:inside	ENSMFAG00000000942:TAPBP:+:transcript:protein_coding:TAPBP|ENSMFAG00000000942:TAPBP:+:gene:protein_coding:TAPBP|ENSMFAG00000000942:TAPBP:+:transcript:protein_coding:TAPBP|ENSMFAG00000000942:TAPBP:+:transcript:protein_coding:TAPBP|ENSMFAG00000000942:TAPBP:+:transcript:protein_coding:TAPBP|ENSMFAG00000000942:TAPBP:+:CDS:protein_coding:TAPBP|ENSMFAG00000000942:TAPBP:+:exon:protein_coding:TAPBP|ENSMF…	cg00175579 (II, TAPBP)
cg00175838	4(+):139143156-139143157	CpG_shelf	DDAH2:0:inside	ENSMFAG00000032315:CLIC1:+:FLANKING5000:protein_coding:CLIC1|ENSMFAG00000035624:DDAH2:+:gene:protein_coding:DDAH2|ENSMFAG00000035624:DDAH2:+:transcript:protein_coding:DDAH2|ENSMFAG00000035624:DDAH2:+:CDS:protein_coding:DDAH2|ENSMFAG00000035624:DDAH2:+:exon:protein_coding:DDAH2|ENSMFAG00000036544:MPIG6B:-:FLANKING5000:protein_coding:MPIG6B|ENSMFAG00000003307:LY6G6C:+:FLANKING5000:protein_coding:LY…	cg00175838 (I, DDAH2)
cg00175859	4(-):42415024-42415025	CpG_island	PERP:75:upstream	ENSMFAG00000034245:PERP:-:FLANKING5000:protein_coding:.	cg00175859 (I, PERP)
cg00175895	5(+):1560531-1560532	CpG_shore	FAM53A:80306:downstream	---	cg00175895 (II)
cg00175945	6(+):72100521-72100522	---	ARHGEF28:0:inside	ENSMFAG00000043970:ARHGEF28:+:gene:protein_coding:ARHGEF28|ENSMFAG00000043970:ARHGEF28:+:transcript:protein_coding:ARHGEF28|ENSMFAG00000043970:ARHGEF28:+:transcript:protein_coding:ARHGEF28|ENSMFAG00000043970:ARHGEF28:+:transcript:protein_coding:ARHGEF28	cg00175945 (II, ARHGEF28)
cg00175987	18(+):5486167-5486168	---	ZNF407:878:upstream	ENSMFAG00000031607:ZNF407:-:FLANKING5000:protein_coding:ZNF407	cg00175987 (II, ZNF407)
cg00176348	7(+):84123352-84123353	CpG_shore	RNASE12:2506:downstream	ENSMFAG00000023010:RNASE12:-:FLANKING5000:protein_coding:RNASE12	cg00176348 (II, LOC254028;RNASE11)
cg00176584	8(+):143197371-143197372	CpG_island	MROH5:230194:upstream	---	cg00176584 (II)
cg00176709	4(+):89096039-89096040	CpG_island	TBX18:9000:upstream	---	cg00176709 (II)
cg00176740	3(+):81043611-81043612	---	POU6F2:0:inside	ENSMFAG00000035869:POU6F2:-:transcript:protein_coding:POU6F2|ENSMFAG00000035869:POU6F2:-:gene:protein_coding:POU6F2|ENSMFAG00000035869:POU6F2:-:transcript:protein_coding:POU6F2|ENSMFAG00000035869:POU6F2:-:CDS:protein_coding:POU6F2|ENSMFAG00000035869:POU6F2:-:exon:protein_coding:POU6F2	cg00176740 (II, POU6F2)
cg00176800	10(+):17694328-17694329	CpG_shore	LARGE1:0:inside	ENSMFAG00000043989:LARGE1:+:gene:protein_coding:LARGE1|ENSMFAG00000043989:LARGE1:+:transcript:protein_coding:LARGE1|ENSMFAG00000043989:LARGE1:+:transcript:protein_coding:LARGE1|ENSMFAG00000043989:LARGE1:+:transcript:protein_coding:LARGE1|ENSMFAG00000043989:LARGE1:+:transcript:protein_coding:LARGE1	cg00176800 (II, LARGE)
cg00176879	10(+):59651106-59651107	---	VPS16:0:inside	ENSMFAG00000033888:VPS16:-:gene:protein_coding:VPS16|ENSMFAG00000033888:VPS16:-:transcript:protein_coding:VPS16|ENSMFAG00000033888:VPS16:-:transcript:protein_coding:VPS16|ENSMFAG00000033888:VPS16:-:CDS:protein_coding:VPS16|ENSMFAG00000033888:VPS16:-:exon:protein_coding:VPS16	cg00176879 (II, VPS16;PTPRA)
cg00177203	1(-):102184937-102184938	CpG_shore	MTMR11:0:inside	ENSMFAG00000031699:MTMR11:+:gene:protein_coding:MTMR11|ENSMFAG00000031699:MTMR11:+:transcript:protein_coding:MTMR11|ENSMFAG00000031699:MTMR11:+:transcript:protein_coding:MTMR11|ENSMFAG00000031699:MTMR11:+:transcript:protein_coding:MTMR11|ENSMFAG00000031699:MTMR11:+:CDS:protein_coding:MTMR11|ENSMFAG00000031699:MTMR11:+:exon:protein_coding:MTMR11|ENSMFAG00000031699:MTMR11:+:CDS:protein_coding:MTMR1…	cg00177203 (II, MTMR11;SF3B4)
cg00177218	3(+):37577381-37577382	CpG_island	TTYH3:551:upstream	ENSMFAG00000009198:TTYH3:-:FLANKING5000:protein_coding:TTYH3	cg00177218 (II, TTYH3)
cg00177436	7(-):138400829-138400830	---	ELMSAN1:0:inside	ENSMFAG00000034140:ELMSAN1:-:gene:protein_coding:ELMSAN1|ENSMFAG00000034140:ELMSAN1:-:transcript:protein_coding:ELMSAN1	cg00177436 (II, ELMSAN1)
cg00177451	20(+):38960820-38960821	CpG_shelf	SALL1:1102:upstream	ENSMFAG00000003298:SALL1:-:FLANKING5000:protein_coding:SALL1	cg00177451 (II, SALL1)
cg00177632	15(-):44752083-44752084	CpG_shelf	C9orf24:0:inside	ENSMFAG00000046012:C9orf24:+:transcript:protein_coding:C9orf24|ENSMFAG00000046012:C9orf24:+:gene:protein_coding:C9orf24|ENSMFAG00000046012:C9orf24:+:transcript:protein_coding:C9orf24	cg00177632 (I, C9orf24)
cg00177698	16(-):33266610-33266611	CpG_shore	PNPO:18:upstream	ENSMFAG00000039285:PNPO:+:FLANKING5000:protein_coding:.	cg00177698 (II, PNPO)
cg00177866	9(-):30864916-30864917	---	MTPAP:6823:upstream	---	cg00177866 (II)
cg00177923	8(+):30639512-30639513	CpG_island	LEPROTL1:272:upstream	ENSMFAG00000032781:LEPROTL1:+:FLANKING5000:protein_coding:LEPROTL1	cg00177923 (II, LEPROTL1)
cg00178119	8(-):105389641-105389642	CpG_shore	RIMS2:0:inside	ENSMFAG00000031123:RIMS2:+:gene:protein_coding:RIMS2|ENSMFAG00000031123:RIMS2:+:transcript:protein_coding:RIMS2|ENSMFAG00000031123:RIMS2:+:transcript:protein_coding:RIMS2|ENSMFAG00000031123:RIMS2:+:transcript:protein_coding:RIMS2	cg00178119 (II, RIMS2)
cg00178122	1(-):100950698-100950699	CpG_shelf	ENSMFAG00000020574:43:upstream	ENSMFAG00000020574:ENSMFAG00000020574:-:FLANKING5000:protein_coding:.	cg00178122 (II, MLLT11)
cg00178249	8(-):77840846-77840847	CpG_shore	ZFHX4:4107:upstream	ENSMFAG00000034757:ZFHX4:+:FLANKING5000:protein_coding:ZFHX4	cg00178249 (II, LOC100192378)
cg00178356	17(-):7867389-7867390	CpG_shore	PAN3:364:upstream	ENSMFAG00000025538:PAN3:+:FLANKING5000:protein_coding:PAN3	cg00178356 (II, LOC100288730;PAN3)
cg00178427	1(+):185651242-185651243	CpG_shore	ENSMFAG00000042427:35060:downstream	---	cg00178427 (II)
cg00178429	8(-):103811693-103811694	CpG_island	KLF10:712:upstream	ENSMFAG00000036189:KLF10:-:FLANKING5000:protein_coding:KLF10	cg00178429 (II, KLF10)
cg00178728	5(+):21695799-21695800	CpG_shore	ADGRA3:0:inside	ENSMFAG00000030955:ADGRA3:-:gene:protein_coding:ADGRA3|ENSMFAG00000030955:ADGRA3:-:transcript:protein_coding:ADGRA3|ENSMFAG00000030955:ADGRA3:-:transcript:protein_coding:ADGRA3	cg00178728 (II, GPR125)
cg00178877	1(-):200680335-200680336	CpG_shore	AHDC1:0:inside	ENSMFAG00000004617:AHDC1:+:CDS:protein_coding:AHDC1|ENSMFAG00000004617:AHDC1:+:exon:protein_coding:AHDC1|ENSMFAG00000004617:AHDC1:+:gene:protein_coding:AHDC1|ENSMFAG00000004617:AHDC1:+:transcript:protein_coding:AHDC1	cg00178877 (II, AHDC1)
cg00178998	11(+):28212429-28212430	---	ENSMFAG00000036882:12653:upstream	---	cg00178998 (II, PPFIBP1)
cg00179062	13(-):94830774-94830775	---	RF00561:78888:upstream	---	cg00179062 (II)
cg00179070	16(-):35596085-35596086	CpG_island	COL1A1:0:inside	ENSMFAG00000033990:COL1A1:-:gene:protein_coding:COL1A1|ENSMFAG00000033990:COL1A1:-:transcript:protein_coding:COL1A1|ENSMFAG00000033990:COL1A1:-:transcript:protein_coding:COL1A1|ENSMFAG00000033990:COL1A1:-:exon:protein_coding:COL1A1|ENSMFAG00000033990:COL1A1:-:five_prime_utr:protein_coding:COL1A1|ENSMFAG00000033990:COL1A1:-:five_prime_utr:protein_coding:COL1A1	cg00179070 (II, COL1A1)
cg00179128	17(-):10062650-10062651	CpG_island	HMGB1:91:upstream	ENSMFAG00000030905:HMGB1:-:FLANKING5000:protein_coding:.	cg00179128 (II, HMGB1)
cg00179328	2(-):160518283-160518284	CpG_island	PHLDB2:64:upstream	ENSMFAG00000037196:PHLDB2:-:FLANKING5000:protein_coding:PHLDB2	cg00179328 (I, PLCXD2)
cg00179446	X(-):116604370-116604371	CpG_shore	UPF3B:0:inside	ENSMFAG00000045414:UPF3B:-:transcript:protein_coding:UPF3B|ENSMFAG00000045414:UPF3B:-:gene:protein_coding:UPF3B|ENSMFAG00000045414:UPF3B:-:transcript:protein_coding:UPF3B|ENSMFAG00000045414:UPF3B:-:exon:protein_coding:UPF3B|ENSMFAG00000045414:UPF3B:-:exon:protein_coding:UPF3B|ENSMFAG00000045414:UPF3B:-:five_prime_utr:protein_coding:UPF3B|ENSMFAG00000045414:UPF3B:-:five_prime_utr:protein_coding:UP…	cg00179446 (II, UPF3B)
cg00179787	5(-):37607765-37607766	CpG_island	TBC1D1:0:inside	ENSMFAG00000002697:TBC1D1:+:gene:protein_coding:TBC1D1|ENSMFAG00000002697:TBC1D1:+:transcript:protein_coding:TBC1D1|ENSMFAG00000002697:TBC1D1:+:transcript:protein_coding:TBC1D1|ENSMFAG00000002697:TBC1D1:+:transcript:protein_coding:TBC1D1	cg00179787 (II, TBC1D1)
cg00179844	13(+):2101760-2101761	---	TMEM131:0:inside	ENSMFAG00000041529:TMEM131:-:gene:protein_coding:TMEM131|ENSMFAG00000041529:TMEM131:-:transcript:protein_coding:TMEM131	cg00179844 (II, TMEM131)
cg00179892	1(+):31903524-31903525	---	RC3H1:0:inside	ENSMFAG00000033725:RC3H1:-:gene:protein_coding:RC3H1|ENSMFAG00000033725:RC3H1:-:transcript:protein_coding:RC3H1|ENSMFAG00000033725:RC3H1:-:transcript:protein_coding:RC3H1|ENSMFAG00000033725:RC3H1:-:CDS:protein_coding:RC3H1|ENSMFAG00000033725:RC3H1:-:exon:protein_coding:RC3H1	cg00179892 (I, RC3H1)
cg00180012	4(+):12214863-12214864	CpG_shore	AFG1L:143:upstream	ENSMFAG00000013358:RF00026:+:FLANKING5000:snRNA:.|ENSMFAG00000041493:AFG1L:+:FLANKING5000:protein_coding:AFG1L	cg00180012 (II, LACE1)
cg00180093	9(+):67720485-67720486	---	ENSMFAG00000011451:6853:upstream	---	cg00180093 (II)
cg00180266	11(-):47492823-47492824	CpG_shelf	KANSL2:0:inside	ENSMFAG00000039042:KANSL2:-:gene:protein_coding:KANSL2|ENSMFAG00000039042:KANSL2:-:transcript:protein_coding:KANSL2|ENSMFAG00000039042:KANSL2:-:transcript:protein_coding:KANSL2|ENSMFAG00000012858:RF00001:+:FLANKING5000:rRNA:.|ENSMFAG00000039042:KANSL2:-:CDS:protein_coding:KANSL2|ENSMFAG00000039042:KANSL2:-:exon:protein_coding:KANSL2	cg00180266 (II, KANSL2)
cg00180343	18(+):3727142-3727143	CpG_shore	ZNF516:0:inside	ENSMFAG00000041625:ZNF516:+:gene:protein_coding:ZNF516|ENSMFAG00000041625:ZNF516:+:transcript:protein_coding:ZNF516|ENSMFAG00000041625:ZNF516:+:transcript:protein_coding:ZNF516|ENSMFAG00000041625:ZNF516:+:CDS:protein_coding:ZNF516|ENSMFAG00000041625:ZNF516:+:exon:protein_coding:ZNF516	cg00180343 (II, ZNF516)
cg00180631	X(+):147502475-147502476	CpG_shore	MTM1:0:inside	ENSMFAG00000039374:MTM1:+:gene:protein_coding:MTM1|ENSMFAG00000039374:MTM1:+:transcript:protein_coding:MTM1	cg00180631 (II, MTM1)
cg00180666	10(+):89605788-89605789	CpG_shelf	PMEPA1:0:inside	ENSMFAG00000045392:PMEPA1:-:transcript:protein_coding:PMEPA1|ENSMFAG00000045392:PMEPA1:-:gene:protein_coding:PMEPA1|ENSMFAG00000045392:PMEPA1:-:transcript:protein_coding:PMEPA1|ENSMFAG00000045392:PMEPA1:-:transcript:protein_coding:PMEPA1	cg00180666 (II, PMEPA1)
cg00181034	13(-):36780671-36780672	CpG_shore	ENSMFAG00000026056:0:inside	ENSMFAG00000026056:ENSMFAG00000026056:+:gene:protein_coding:.|ENSMFAG00000026056:ENSMFAG00000026056:+:transcript:protein_coding:.|ENSMFAG00000026056:ENSMFAG00000026056:+:transcript:protein_coding:.	cg00181034 (II, RAB11FIP5)
cg00181116	19(+):7855785-7855786	CpG_island	PNPLA6:0:inside	ENSMFAG00000001725:MCOLN1:+:FLANKING5000:protein_coding:.|ENSMFAG00000001000:PNPLA6:+:transcript:protein_coding:PNPLA6|ENSMFAG00000001000:PNPLA6:+:gene:protein_coding:PNPLA6	cg00181116 (II, PNPLA6)
cg00181327	17(+):10445482-10445483	CpG_shelf	MEDAG:39289:upstream	---	cg00181327 (II)
cg00181439	4(+):96532590-96532591	CpG_island	HTR1B:0:inside	ENSMFAG00000042700:HTR1B:+:CDS:protein_coding:HTR1B|ENSMFAG00000042700:HTR1B:+:exon:protein_coding:HTR1B|ENSMFAG00000042700:HTR1B:+:gene:protein_coding:HTR1B|ENSMFAG00000042700:HTR1B:+:transcript:protein_coding:HTR1B	cg00181439 (II, HTR1B)
cg00181849	20(-):887457-887458	CpG_shelf	LMF1:0:inside	ENSMFAG00000031494:LMF1:-:transcript:protein_coding:LMF1|ENSMFAG00000031494:LMF1:-:transcript:protein_coding:LMF1|ENSMFAG00000031494:LMF1:-:gene:protein_coding:LMF1|ENSMFAG00000031494:LMF1:-:transcript:protein_coding:LMF1|ENSMFAG00000031494:LMF1:-:CDS:protein_coding:LMF1|ENSMFAG00000031494:LMF1:-:exon:protein_coding:LMF1	cg00181849 (I, LMF1)
cg00182026	16(+):72573972-72573973	CpG_shelf	SLC25A19:0:inside	ENSMFAG00000030383:SLC25A19:-:gene:protein_coding:SLC25A19|ENSMFAG00000030383:SLC25A19:-:transcript:protein_coding:SLC25A19	cg00182026 (II, SLC25A19)
cg00182053	11(+):31902983-31902984	---	DENND5B:1739:downstream	ENSMFAG00000044002:DENND5B:-:FLANKING5000:protein_coding:DENND5B	cg00182053 (II, DENND5B)
cg00182149	19(-):19111247-19111248	---	KLHL26:0:inside	ENSMFAG00000044055:KLHL26:+:gene:protein_coding:KLHL26|ENSMFAG00000044055:KLHL26:+:transcript:protein_coding:KLHL26|ENSMFAG00000044055:KLHL26:+:transcript:protein_coding:KLHL26|ENSMFAG00000044055:KLHL26:+:transcript:protein_coding:KLHL26	cg00182149 (II, KLHL26)
cg00182639	11(-):118149322-118149323	CpG_shore	TBX5:0:inside	ENSMFAG00000044723:TBX5:-:gene:protein_coding:TBX5|ENSMFAG00000044723:TBX5:-:transcript:protein_coding:TBX5|ENSMFAG00000044723:TBX5:-:transcript:protein_coding:TBX5|ENSMFAG00000044723:TBX5:-:transcript:protein_coding:TBX5|ENSMFAG00000044723:TBX5:-:CDS:protein_coding:TBX5|ENSMFAG00000044723:TBX5:-:exon:protein_coding:TBX5|ENSMFAG00000044723:TBX5:-:CDS:protein_coding:TBX5|ENSMFAG00000044723:TBX5:-:…	cg00182639 (I, TBX5)
cg00182758	16(-):56782095-56782096	CpG_island	C1QL1:2155:upstream	ENSMFAG00000002228:C1QL1:-:FLANKING5000:protein_coding:C1QL1	cg00182758 (II)
cg00182761	15(+):1344910-1344911	CpG_shelf	LCN12:0:inside	ENSMFAG00000038851:LCN12:-:gene:protein_coding:LCN12|ENSMFAG00000038851:LCN12:-:transcript:protein_coding:LCN12|ENSMFAG00000038851:LCN12:-:CDS:protein_coding:LCN12|ENSMFAG00000038851:LCN12:-:exon:protein_coding:LCN12	cg00182761 (I, LCN12)
cg00183186	4(-):96531219-96531220	CpG_island	HTR1B:942:upstream	ENSMFAG00000042700:HTR1B:+:FLANKING5000:protein_coding:HTR1B	cg00183186 (II, HTR1B)
cg00183415	9(-):66447769-66447770	CpG_island	HKDC1:0:inside	ENSMFAG00000044430:HKDC1:-:gene:protein_coding:HKDC1|ENSMFAG00000044430:HKDC1:-:transcript:protein_coding:HKDC1|ENSMFAG00000044430:HKDC1:-:transcript:protein_coding:HKDC1|ENSMFAG00000044430:HKDC1:-:transcript:protein_coding:HKDC1|ENSMFAG00000044430:HKDC1:-:CDS:protein_coding:HKDC1|ENSMFAG00000044430:HKDC1:-:exon:protein_coding:HKDC1	cg00183415 (I, HKDC1)
cg00183888	3(+):188399467-188399468	---	CNPY1:15459:downstream	---	cg00183888 (II)
cg00183916	16(-):14485263-14485264	CpG_island	HS3ST3B1:0:inside	ENSMFAG00000037693:HS3ST3B1:+:CDS:protein_coding:HS3ST3B1|ENSMFAG00000037693:HS3ST3B1:+:exon:protein_coding:HS3ST3B1|ENSMFAG00000037693:HS3ST3B1:+:gene:protein_coding:HS3ST3B1|ENSMFAG00000037693:HS3ST3B1:+:transcript:protein_coding:HS3ST3B1	cg00183916 (II, HS3ST3B1)
cg00183936	7(+):81826104-81826105	---	ALDH1A3:22584:upstream	---	cg00183936 (II)
cg00184512	1(-):219998503-219998504	CpG_shore	SLC45A1:0:inside	ENSMFAG00000037500:SLC45A1:-:gene:protein_coding:SLC45A1|ENSMFAG00000037500:SLC45A1:-:transcript:protein_coding:SLC45A1|ENSMFAG00000013788:RF00019:-:FLANKING5000:misc_RNA:.	cg00184512 (II, SLC45A1)
cg00184732	7(-):28323310-28323311	CpG_island	GLDN:10:upstream	ENSMFAG00000041483:GLDN:+:FLANKING5000:protein_coding:GLDN	cg00184732 (II, GLDN)
cg00184893	16(-):8244638-8244639	CpG_shelf	ALOXE3:0:inside	ENSMFAG00000042832:ALOXE3:-:gene:protein_coding:ALOXE3|ENSMFAG00000042832:ALOXE3:-:transcript:protein_coding:ALOXE3|ENSMFAG00000034203:HES7:-:FLANKING5000:protein_coding:HES7	cg00184893 (II, ALOXE3)
cg00185034	8(+):11948489-11948490	---	MFHAS1:29267:downstream	---	cg00185034 (II)
cg00185137	2(+):31324556-31324557	---	ENSMFAG00000043479:5541:downstream	---	cg00185137 (II)
cg00185248	X(+):8301096-8301097	CpG_island	MID1:0:inside	ENSMFAG00000037182:MID1:-:transcript:protein_coding:MID1|ENSMFAG00000037182:MID1:-:gene:protein_coding:MID1|ENSMFAG00000037182:MID1:-:transcript:protein_coding:MID1|ENSMFAG00000037182:MID1:-:exon:protein_coding:MID1|ENSMFAG00000037182:MID1:-:five_prime_utr:protein_coding:MID1|ENSMFAG00000037182:MID1:-:exon:protein_coding:MID1|ENSMFAG00000037182:MID1:-:five_prime_utr:protein_coding:MID1	cg00185248 (II, MID1)
cg00185486	6(-):93124467-93124468	---	MCTP1:0:inside	ENSMFAG00000039485:MCTP1:-:transcript:protein_coding:MCTP1|ENSMFAG00000039485:MCTP1:-:gene:protein_coding:MCTP1|ENSMFAG00000039485:MCTP1:-:transcript:protein_coding:MCTP1|ENSMFAG00000039485:MCTP1:-:transcript:protein_coding:MCTP1|ENSMFAG00000039485:MCTP1:-:transcript:protein_coding:MCTP1|ENSMFAG00000039485:MCTP1:-:CDS:protein_coding:MCTP1|ENSMFAG00000039485:MCTP1:-:exon:protein_coding:MCTP1	cg00185486 (II, MCTP1)
cg00185660	9(+):129286861-129286862	CpG_shore	EBF3:0:inside	ENSMFAG00000041034:EBF3:-:gene:protein_coding:EBF3|ENSMFAG00000041034:EBF3:-:transcript:protein_coding:EBF3|ENSMFAG00000041034:EBF3:-:transcript:protein_coding:EBF3	cg00185660 (II, EBF3)
cg00186224	9(-):21605550-21605551	---	NEBL:0:inside	ENSMFAG00000042804:NEBL:-:gene:protein_coding:NEBL|ENSMFAG00000042804:NEBL:-:transcript:protein_coding:NEBL	cg00186224 (II, NEBL)
cg00186414	4(+):67974821-67974822	CpG_island	PREP:0:inside	ENSMFAG00000038505:PREP:+:five_prime_utr:protein_coding:PREP|ENSMFAG00000038505:PREP:+:exon:protein_coding:PREP|ENSMFAG00000038505:PREP:+:gene:protein_coding:PREP|ENSMFAG00000038505:PREP:+:transcript:protein_coding:PREP	cg00186414 (I, PREP)
cg00186464	6(-):141838410-141838411	---	RF00340:18325:upstream	---	cg00186464 (II, FGF1)
cg00186504	1(+):75614124-75614125	---	ESRRG:260655:upstream	---	cg00186504 (II, ESRRG)
cg00186575	1(+):173237049-173237050	---	ENSMFAG00000041747:0:inside	ENSMFAG00000041747:ENSMFAG00000041747:+:gene:protein_coding:.|ENSMFAG00000041747:ENSMFAG00000041747:+:transcript:protein_coding:.|ENSMFAG00000041747:ENSMFAG00000041747:+:transcript:protein_coding:.	cg00186575 (II, CYB5RL)
cg00186724	2(+):3903264-3903265	---	OPA1:0:inside	ENSMFAG00000038307:OPA1:-:transcript:protein_coding:OPA1|ENSMFAG00000038307:OPA1:-:gene:protein_coding:OPA1|ENSMFAG00000038307:OPA1:-:transcript:protein_coding:OPA1|ENSMFAG00000038307:OPA1:-:transcript:protein_coding:OPA1|ENSMFAG00000038307:OPA1:-:transcript:protein_coding:OPA1|ENSMFAG00000038307:OPA1:-:CDS:protein_coding:OPA1|ENSMFAG00000038307:OPA1:-:exon:protein_coding:OPA1|ENSMFAG00000038307:…	cg00186724 (II, OPA1)
cg00186954	14(-):58924090-58924091	CpG_shore	AKIP1:0:inside	ENSMFAG00000045580:AKIP1:-:transcript:protein_coding:AKIP1|ENSMFAG00000045580:AKIP1:-:gene:protein_coding:AKIP1|ENSMFAG00000045580:AKIP1:-:transcript:protein_coding:AKIP1|ENSMFAG00000045580:AKIP1:-:transcript:protein_coding:AKIP1	cg00186954 (II, ST5;C11orf17)
cg00187055	14(+):122605680-122605681	---	KIRREL3:0:inside	ENSMFAG00000043359:KIRREL3:-:gene:protein_coding:KIRREL3|ENSMFAG00000043359:KIRREL3:-:transcript:protein_coding:KIRREL3	cg00187055 (II, KIRREL3)
cg00187059	4(-):137462992-137462993	CpG_shore	DAXX:0:inside	ENSMFAG00000038728:DAXX:+:gene:protein_coding:DAXX|ENSMFAG00000038728:DAXX:+:transcript:protein_coding:DAXX|ENSMFAG00000038728:DAXX:+:exon:protein_coding:DAXX|ENSMFAG00000038728:DAXX:+:CDS:protein_coding:DAXX|ENSMFAG00000038728:DAXX:+:exon:protein_coding:DAXX|ENSMFAG00000038728:DAXX:+:transcript:protein_coding:DAXX|ENSMFAG00000011344:ZBTB22:+:FLANKING5000:protein_coding:ZBTB22	cg00187059 (II, DAXX)
cg00187128	5(+):126637220-126637221	---	INTU:0:inside	ENSMFAG00000000529:INTU:+:gene:protein_coding:INTU|ENSMFAG00000000529:INTU:+:transcript:protein_coding:INTU|ENSMFAG00000000529:INTU:+:transcript:protein_coding:INTU|ENSMFAG00000000529:INTU:+:transcript:protein_coding:INTU	cg00187128 (II, INTU)
cg00187129	20(+):54650220-54650221	CpG_shelf	TK2:0:inside	ENSMFAG00000035489:TK2:-:gene:protein_coding:.|ENSMFAG00000035489:TK2:-:transcript:protein_coding:.|ENSMFAG00000035489:TK2:-:transcript:protein_coding:.|ENSMFAG00000035489:TK2:-:transcript:protein_coding:.|ENSMFAG00000004987:RF00019:+:FLANKING5000:misc_RNA:.	cg00187129 (II, TK2)
cg00187380	11(+):52935163-52935164	CpG_island	HOXC5:0:inside	ENSMFAG00000033368:HOXC6:+:FLANKING5000:protein_coding:HOXC6|ENSMFAG00000000101:HOXC5:+:gene:protein_coding:HOXC5|ENSMFAG00000000101:HOXC5:+:transcript:protein_coding:HOXC5|ENSMFAG00000014983:ENSMFAG00000014983:+:FLANKING5000:miRNA:.	cg00187380 (II, HOXC4;HOXC5)
cg00187414	5(-):37509362-37509363	CpG_island	TBC1D1:12025:upstream	---	cg00187414 (II, TBC1D1)
cg00187437	4(-):139852277-139852278	---	CDSN:0:inside	ENSMFAG00000002361:CDSN:+:five_prime_utr:protein_coding:CDSN|ENSMFAG00000002361:CDSN:+:exon:protein_coding:CDSN|ENSMFAG00000002361:CDSN:+:gene:protein_coding:CDSN|ENSMFAG00000002361:CDSN:+:transcript:protein_coding:CDSN	cg00187437 (II, CDSN;PSORS1C1)
cg00187557	6(+):138825703-138825704	CpG_shore	CXXC5:18996:downstream	---	cg00187557 (II)
cg00187614	1(+):185650831-185650832	CpG_island	ENSMFAG00000042427:34649:downstream	---	cg00187614 (II)
cg00187635	20(+):72226879-72226880	---	OSGIN1:0:inside	ENSMFAG00000000406:OSGIN1:+:transcript:protein_coding:OSGIN1|ENSMFAG00000000406:OSGIN1:+:gene:protein_coding:OSGIN1	cg00187635 (I, OSGIN1)
cg00187981	8(+):143378564-143378565	---	TSNARE1:349587:downstream	---	cg00187981 (II)
cg00188055	4(-):138784776-138784777	---	ATF6B:6955:downstream	---	cg00188055 (II, TNXB)
cg00188409	X(-):137544081-137544082	CpG_shore	SOX3:5369:upstream	---	cg00188409 (II)
cg00188579	3(+):148688537-148688538	---	TES:46822:upstream	---	cg00188579 (II)
cg00188704	3(-):93627443-93627444	CpG_shore	HOXA2:0:inside	ENSMFAG00000040635:HOXA2:+:gene:protein_coding:HOXA2|ENSMFAG00000040635:HOXA2:+:transcript:protein_coding:HOXA2|ENSMFAG00000040635:HOXA2:+:CDS:protein_coding:HOXA2|ENSMFAG00000040635:HOXA2:+:exon:protein_coding:HOXA2|ENSMFAG00000011484:RF01979:-:FLANKING5000:misc_RNA:.|ENSMFAG00000012430:RF01978:-:FLANKING5000:misc_RNA:.|ENSMFAG00000008394:RF01976:-:FLANKING5000:misc_RNA:.|ENSMFAG00000010794:RF01…	cg00188704 (II, HOXA2)
cg00188811	3(+):97764476-97764477	CpG_shore	FAM126A:1028:upstream	ENSMFAG00000027679:FAM126A:+:FLANKING5000:protein_coding:FAM126A	cg00188811 (II, FAM126A)
cg00188832	5(-):95296651-95296652	---	ENSMFAG00000014298:65668:upstream	---	cg00188832 (II)
cg00189137	8(+):99955851-99955852	CpG_shore	STK3:0:inside	ENSMFAG00000000855:STK3:-:gene:protein_coding:STK3|ENSMFAG00000000855:STK3:-:transcript:protein_coding:STK3	cg00189137 (II, STK3)
cg00189457	14(-):57500042-57500043	CpG_shelf	ADM:0:inside	ENSMFAG00000001502:ADM:-:gene:protein_coding:ADM|ENSMFAG00000001502:ADM:-:transcript:protein_coding:ADM|ENSMFAG00000001502:ADM:-:exon:protein_coding:ADM|ENSMFAG00000001502:ADM:-:five_prime_utr:protein_coding:ADM	cg00189457 (II, ADM)
cg00189626	1(+):180889309-180889310	CpG_shore	MOB3C:0:inside	ENSMFAG00000032003:MOB3C:+:exon:protein_coding:MOB3C|ENSMFAG00000032003:MOB3C:+:gene:protein_coding:MOB3C|ENSMFAG00000032003:MOB3C:+:transcript:protein_coding:MOB3C|ENSMFAG00000032003:MOB3C:+:CDS:protein_coding:MOB3C	cg00189626 (II, MOB3C)
cg00189972	X(-):19582433-19582434	CpG_shore	KLHL34:2367:upstream	ENSMFAG00000028576:KLHL34:-:FLANKING5000:protein_coding:KLHL34	cg00189972 (II)
cg00189989	10(+):31943225-31943226	CpG_shore	CLDN5:1404:upstream	ENSMFAG00000027218:CLDN5:+:FLANKING5000:protein_coding:CLDN5	cg00189989 (II, CLDN5)
cg00190065	9(-):21913122-21913123	---	RF00017:53015:downstream	---	cg00190065 (II)
cg00190201	X(-):150809902-150809903	CpG_shelf	PDZD4:0:inside	ENSMFAG00000031705:PDZD4:-:transcript:protein_coding:PDZD4|ENSMFAG00000031705:PDZD4:-:gene:protein_coding:PDZD4|ENSMFAG00000031705:PDZD4:-:transcript:protein_coding:PDZD4	cg00190201 (I, PDZD4)
cg00190291	15(-):92514455-92514456	CpG_shore	TLE1:2200:upstream	ENSMFAG00000042116:TLE1:-:FLANKING5000:protein_coding:TLE1	cg00190291 (II, LOC101927502)
cg00190294	2(-):108151314-108151315	---	ENSMFAG00000044286:0:inside	ENSMFAG00000038131:MUSTN1:-:FLANKING5000:protein_coding:MUSTN1|ENSMFAG00000044286:ENSMFAG00000044286:-:three_prime_utr:protein_coding:.|ENSMFAG00000044286:ENSMFAG00000044286:-:exon:protein_coding:.|ENSMFAG00000044286:ENSMFAG00000044286:-:gene:protein_coding:.|ENSMFAG00000044286:ENSMFAG00000044286:-:transcript:protein_coding:.	cg00190294 (II, TMEM110-MUSTN1;TMEM110)
cg00190625	5(-):61199560-61199561	---	ALB:0:inside	ENSMFAG00000000097:ALB:-:gene:protein_coding:.|ENSMFAG00000000097:ALB:-:transcript:protein_coding:.|ENSMFAG00000000097:ALB:-:exon:protein_coding:.|ENSMFAG00000000097:ALB:-:five_prime_utr:protein_coding:.	cg00190625 (II, ALB)
cg00190713	6(+):85707958-85707959	---	RASA1:0:inside	ENSMFAG00000037698:RASA1:+:gene:protein_coding:RASA1|ENSMFAG00000037698:RASA1:+:transcript:protein_coding:RASA1|ENSMFAG00000037698:RASA1:+:transcript:protein_coding:RASA1|ENSMFAG00000037698:RASA1:+:transcript:protein_coding:RASA1|ENSMFAG00000037698:RASA1:+:transcript:protein_coding:RASA1	cg00190713 (II, RASA1)
cg00191178	2(-):130262569-130262570	CpG_shore	CNTN3:0:inside	ENSMFAG00000045446:CNTN3:-:gene:protein_coding:CNTN3|ENSMFAG00000045446:CNTN3:-:transcript:protein_coding:CNTN3|ENSMFAG00000045446:CNTN3:-:exon:protein_coding:CNTN3|ENSMFAG00000045446:CNTN3:-:five_prime_utr:protein_coding:CNTN3	cg00191178 (II)
cg00191181	17(-):25718391-25718392	---	LRCH1:0:inside	ENSMFAG00000032767:LRCH1:+:transcript:protein_coding:LRCH1|ENSMFAG00000032767:LRCH1:+:gene:protein_coding:LRCH1|ENSMFAG00000032767:LRCH1:+:transcript:protein_coding:LRCH1	cg00191181 (II, LRCH1)
cg00191458	6(-):169920543-169920544	---	KCNIP1:22859:upstream	---	cg00191458 (II, LOC257358)
cg00191477	17(+):75848457-75848458	CpG_shore	GPC6:688:upstream	ENSMFAG00000044647:GPC6:+:FLANKING5000:protein_coding:GPC6	cg00191477 (II, GPC6)
cg00191594	1(+):18290651-18290652	CpG_shelf	GNPAT:0:inside	ENSMFAG00000033412:GNPAT:-:gene:protein_coding:GNPAT|ENSMFAG00000033412:GNPAT:-:transcript:protein_coding:GNPAT|ENSMFAG00000033412:GNPAT:-:transcript:protein_coding:GNPAT|ENSMFAG00000033412:GNPAT:-:transcript:protein_coding:GNPAT|ENSMFAG00000033412:GNPAT:-:transcript:protein_coding:GNPAT	cg00191594 (II, GNPAT)
cg00191696	KE145731.1(-):33584-33585	CpG_island	GLTP:0:inside	ENSMFAG00000007238:GLTP:+:gene:protein_coding:GLTP|ENSMFAG00000007238:GLTP:+:transcript:protein_coding:GLTP|ENSMFAG00000007238:GLTP:+:exon:protein_coding:GLTP|ENSMFAG00000007238:GLTP:+:CDS:protein_coding:GLTP	cg00191696 (I, GLTP)
cg00191758	KE145876.1(+):4892-4893	---	---:1000000:---	---	cg00191758 (II, MAGEH1)
cg00191903	X(+):103302896-103302897	---	SERPINA7:201088:upstream	---	cg00191903 (II, MUM1L1)
cg00192046	10(-):31137177-31137178	CpG_shore	ENSMFAG00000036801:2723:upstream	ENSMFAG00000036801:ENSMFAG00000036801:-:FLANKING5000:protein_coding:.	cg00192046 (II)
cg00192533	7(+):4760759-4760760	CpG_island	GABRB3:0:inside	ENSMFAG00000033421:GABRB3:-:transcript:protein_coding:GABRB3|ENSMFAG00000033421:GABRB3:-:gene:protein_coding:GABRB3|ENSMFAG00000033421:GABRB3:-:transcript:protein_coding:GABRB3|ENSMFAG00000033421:GABRB3:-:transcript:protein_coding:GABRB3|ENSMFAG00000033421:GABRB3:-:CDS:protein_coding:GABRB3|ENSMFAG00000033421:GABRB3:-:exon:protein_coding:GABRB3	cg00192533 (II, GABRB3)
cg00192636	16(+):77376481-77376482	CpG_shore	CBX4:3497:downstream	ENSMFAG00000030753:CBX4:-:FLANKING5000:protein_coding:CBX4	cg00192636 (II)
cg00192946	X(+):30681638-30681639	---	DMD:0:inside	ENSMFAG00000045175:DMD:-:gene:protein_coding:DMD|ENSMFAG00000045175:DMD:-:transcript:protein_coding:DMD|ENSMFAG00000045175:DMD:-:transcript:protein_coding:DMD	cg00192946 (II, DMD)
cg00193135	12(+):90108348-90108349	---	AOX2:0:inside	ENSMFAG00000034555:AOX2:+:gene:protein_coding:.|ENSMFAG00000034555:AOX2:+:transcript:protein_coding:.|ENSMFAG00000034555:AOX2:+:CDS:protein_coding:.|ENSMFAG00000034555:AOX2:+:exon:protein_coding:.	cg00193135 (II, AOX2P)
cg00193283	2(+):141758341-141758342	---	SLC6A11:54235:upstream	---	cg00193283 (I, LOC285370)
cg00193438	1(-):215232309-215232310	CpG_shelf	ENSMFAG00000032290:631:upstream	ENSMFAG00000032290:ENSMFAG00000032290:-:FLANKING5000:protein_coding:.	cg00193438 (II, HNRNPCL4;HNRNPCL3;HNRNPCL1)
cg00193576	8(+):143269241-143269242	---	MROH5:302064:upstream	---	cg00193576 (II)
cg00193894	8(-):22234713-22234714	---	FAM160B2:0:inside	ENSMFAG00000041716:FAM160B2:+:gene:protein_coding:FAM160B2|ENSMFAG00000041716:FAM160B2:+:transcript:protein_coding:FAM160B2|ENSMFAG00000041716:FAM160B2:+:transcript:protein_coding:FAM160B2|ENSMFAG00000041716:FAM160B2:+:CDS:protein_coding:FAM160B2|ENSMFAG00000041716:FAM160B2:+:exon:protein_coding:FAM160B2	cg00193894 (II, FAM160B2)
cg00193963	3(+):90776651-90776652	CpG_shore	WIPF3:0:inside	ENSMFAG00000036122:WIPF3:-:gene:protein_coding:WIPF3|ENSMFAG00000036122:WIPF3:-:transcript:protein_coding:WIPF3|ENSMFAG00000036122:WIPF3:-:CDS:protein_coding:WIPF3|ENSMFAG00000036122:WIPF3:-:exon:protein_coding:WIPF3	cg00193963 (II, WIPF3)
cg00194126	12(+):45093733-45093734	CpG_shelf	NR4A2:0:inside	ENSMFAG00000036654:NR4A2:-:transcript:protein_coding:NR4A2|ENSMFAG00000036654:NR4A2:-:gene:protein_coding:NR4A2|ENSMFAG00000036654:NR4A2:-:transcript:protein_coding:NR4A2|ENSMFAG00000036654:NR4A2:-:transcript:protein_coding:NR4A2|ENSMFAG00000036654:NR4A2:-:CDS:protein_coding:NR4A2|ENSMFAG00000036654:NR4A2:-:exon:protein_coding:NR4A2|ENSMFAG00000036654:NR4A2:-:exon:protein_coding:NR4A2	cg00194126 (II, NR4A2)
cg00194146	4(+):157319928-157319929	CpG_island	GFOD1:1281:upstream	ENSMFAG00000003241:GFOD1:+:FLANKING5000:protein_coding:GFOD1	cg00194146 (II, GFOD1)
cg00194325	12(-):47806380-47806381	---	TANC1:0:inside	ENSMFAG00000042358:TANC1:+:gene:protein_coding:TANC1|ENSMFAG00000042358:TANC1:+:transcript:protein_coding:TANC1	cg00194325 (II, TANC1)
cg00194465	9(+):8123306-8123307	CpG_island	TAF3:0:inside	ENSMFAG00000041323:TAF3:+:CDS:protein_coding:TAF3|ENSMFAG00000041323:TAF3:+:exon:protein_coding:TAF3|ENSMFAG00000041323:TAF3:+:gene:protein_coding:TAF3|ENSMFAG00000041323:TAF3:+:transcript:protein_coding:TAF3	cg00194465 (I, TAF3)
cg00194690	15(+):39001243-39001244	---	ANKS6:0:inside	ENSMFAG00000031706:ANKS6:+:transcript:protein_coding:ANKS6|ENSMFAG00000031706:ANKS6:+:gene:protein_coding:ANKS6|ENSMFAG00000031706:ANKS6:+:transcript:protein_coding:ANKS6|ENSMFAG00000031706:ANKS6:+:transcript:protein_coding:ANKS6|ENSMFAG00000031706:ANKS6:+:transcript:protein_coding:ANKS6|ENSMFAG00000031706:ANKS6:+:transcript:protein_coding:ANKS6|ENSMFAG00000031706:ANKS6:+:CDS:protein_coding:ANKS6…	cg00194690 (II, ANKS6)
cg00195796	2(+):86351659-86351660	CpG_shore	RF01954:11060:downstream	---	cg00195796 (II, SOX2OT)
cg00195828	8(+):11880034-11880035	---	MFHAS1:0:inside	ENSMFAG00000035654:MFHAS1:+:gene:protein_coding:MFHAS1|ENSMFAG00000035654:MFHAS1:+:transcript:protein_coding:MFHAS1	cg00195828 (I, MFHAS1)
cg00196372	15(-):107992619-107992620	CpG_shelf	ENSMFAG00000045879:5583:downstream	---	cg00196372 (II)
cg00196407	16(+):891288-891289	CpG_shelf	ABR:0:inside	ENSMFAG00000044480:ABR:-:gene:protein_coding:ABR|ENSMFAG00000044480:ABR:-:transcript:protein_coding:ABR|ENSMFAG00000044480:ABR:-:transcript:protein_coding:ABR|ENSMFAG00000044480:ABR:-:transcript:protein_coding:ABR	cg00196407 (II, ABR)
cg00196474	2(+):127256936-127256937	CpG_shelf	ENSMFAG00000039909:31856:downstream	---	cg00196474 (II)
cg00196827	18(+):23130906-23130907	CpG_island	ONECUT2:0:inside	ENSMFAG00000032509:ONECUT2:-:gene:protein_coding:ONECUT2|ENSMFAG00000032509:ONECUT2:-:transcript:protein_coding:ONECUT2	cg00196827 (II, ONECUT2)
cg00196983	20(+):22681488-22681489	CpG_island	CHP2:0:inside	ENSMFAG00000045880:CHP2:+:gene:protein_coding:CHP2|ENSMFAG00000045880:CHP2:+:transcript:protein_coding:CHP2	cg00196983 (II, CHP2)
cg00197028	1(+):184025114-184025115	CpG_shore	PTPRF:0:inside	ENSMFAG00000036907:PTPRF:-:transcript:protein_coding:PTPRF|ENSMFAG00000036907:PTPRF:-:gene:protein_coding:PTPRF|ENSMFAG00000036907:PTPRF:-:transcript:protein_coding:PTPRF|ENSMFAG00000036907:PTPRF:-:transcript:protein_coding:PTPRF	cg00197028 (II, PTPRF)
cg00197058	16(-):46349891-46349892	---	TBX4:0:inside	ENSMFAG00000000637:TBX4:-:gene:protein_coding:TBX4|ENSMFAG00000000637:TBX4:-:transcript:protein_coding:TBX4	cg00197058 (II, TBX4)
cg00197273	12(-):130830622-130830623	CpG_shelf	MAB21L4:0:inside	ENSMFAG00000041210:MAB21L4:-:transcript:protein_coding:MAB21L4|ENSMFAG00000041210:MAB21L4:-:gene:protein_coding:MAB21L4|ENSMFAG00000041210:MAB21L4:-:transcript:protein_coding:MAB21L4|ENSMFAG00000041210:MAB21L4:-:exon:protein_coding:MAB21L4|ENSMFAG00000041210:MAB21L4:-:five_prime_utr:protein_coding:MAB21L4	cg00197273 (II, C2orf54)
cg00197295	13(+):108350853-108350854	CpG_shore	ENSMFAG00000000063:252928:downstream	---	cg00197295 (II)
cg00197313	8(+):25337173-25337174	CpG_shore	NEFL:0:inside	ENSMFAG00000031550:NEFL:-:gene:protein_coding:NEFL|ENSMFAG00000031550:NEFL:-:transcript:protein_coding:NEFL|ENSMFAG00000031550:NEFL:-:transcript:protein_coding:NEFL|ENSMFAG00000031550:NEFL:-:transcript:protein_coding:NEFL|ENSMFAG00000031550:NEFL:-:CDS:protein_coding:NEFL|ENSMFAG00000031550:NEFL:-:exon:protein_coding:NEFL|ENSMFAG00000031550:NEFL:-:CDS:protein_coding:NEFL|ENSMFAG00000031550:NEFL:-:…	cg00197313 (I, NEFL)
cg00197381	6(-):137436261-137436262	CpG_island	FAM53C:0:inside	ENSMFAG00000001667:FAM53C:+:gene:protein_coding:FAM53C|ENSMFAG00000001667:FAM53C:+:transcript:protein_coding:FAM53C	cg00197381 (II, FAM53C)
cg00197389	16(-):73369545-73369546	---	EVPL:2469:upstream	ENSMFAG00000039301:EVPL:-:FLANKING5000:protein_coding:EVPL	cg00197389 (II)
cg00198066	12(+):22625296-22625297	---	ENSMFAG00000033870:8210:upstream	---	cg00198066 (II)
cg00198102	1(+):104495409-104495410	CpG_island	PIAS3:0:inside	ENSMFAG00000036117:ANKRD35:+:FLANKING5000:protein_coding:ANKRD35|ENSMFAG00000001990:PIAS3:+:gene:protein_coding:PIAS3|ENSMFAG00000001990:PIAS3:+:transcript:protein_coding:PIAS3|ENSMFAG00000001990:PIAS3:+:five_prime_utr:protein_coding:PIAS3|ENSMFAG00000001990:PIAS3:+:exon:protein_coding:PIAS3|ENSMFAG00000001990:PIAS3:+:transcript:protein_coding:PIAS3	cg00198102 (I, PIAS3;NBPF20;NBPF10)
cg00198173	12(-):34329821-34329822	CpG_shelf	RF00066:351114:upstream	---	cg00198173 (II)
cg00198603	9(-):16248572-16248573	CpG_shore	ITGA8:0:inside	ENSMFAG00000032706:ITGA8:-:gene:protein_coding:ITGA8|ENSMFAG00000032706:ITGA8:-:transcript:protein_coding:ITGA8|ENSMFAG00000032706:ITGA8:-:transcript:protein_coding:ITGA8	cg00198603 (II, ITGA8)
cg00198733	14(+):110093001-110093002	---	ZBTB16:0:inside	ENSMFAG00000008415:ZBTB16:+:gene:protein_coding:ZBTB16|ENSMFAG00000008415:ZBTB16:+:transcript:protein_coding:ZBTB16|ENSMFAG00000008415:ZBTB16:+:transcript:protein_coding:ZBTB16	cg00198733 (II, ZBTB16)
cg00199000	20(-):77705285-77705286	CpG_shelf	ANKRD11:0:inside	ENSMFAG00000040263:ANKRD11:-:transcript:protein_coding:ANKRD11|ENSMFAG00000040263:ANKRD11:-:gene:protein_coding:ANKRD11|ENSMFAG00000040263:ANKRD11:-:transcript:protein_coding:ANKRD11|ENSMFAG00000040263:ANKRD11:-:CDS:protein_coding:ANKRD11|ENSMFAG00000040263:ANKRD11:-:exon:protein_coding:ANKRD11|ENSMFAG00000040263:ANKRD11:-:CDS:protein_coding:ANKRD11|ENSMFAG00000040263:ANKRD11:-:exon:protein_codin…	cg00199000 (II, ANKRD11)
cg00199222	X(-):116659267-116659268	---	AKAP14:0:inside	ENSMFAG00000000582:AKAP14:+:gene:protein_coding:AKAP14|ENSMFAG00000000582:AKAP14:+:transcript:protein_coding:AKAP14|ENSMFAG00000000582:AKAP14:+:transcript:protein_coding:AKAP14|ENSMFAG00000000582:AKAP14:+:exon:protein_coding:AKAP14|ENSMFAG00000000582:AKAP14:+:CDS:protein_coding:AKAP14	cg00199222 (II, AKAP14)
cg00200020	11(+):88983853-88983854	---	EEFSEC:0:inside	ENSMFAG00000042128:EEFSEC:-:gene:protein_coding:EEFSEC|ENSMFAG00000042128:EEFSEC:-:transcript:protein_coding:EEFSEC|ENSMFAG00000042128:EEFSEC:-:transcript:protein_coding:EEFSEC	cg00200020 (II, EEFSEC)
cg00200230	12(-):49851567-49851568	---	TANK:625:upstream	ENSMFAG00000037351:TANK:+:FLANKING5000:protein_coding:TANK	cg00200230 (II, TANK)
cg00200629	15(-):110144827-110144828	CpG_shelf	ENSMFAG00000043281:0:inside	ENSMFAG00000043281:ENSMFAG00000043281:+:gene:protein_coding:.|ENSMFAG00000043281:ENSMFAG00000043281:+:transcript:protein_coding:.	cg00200629 (II, ERCC6L2)
cg00200755	7(-):68606033-68606034	---	MRPL46:57023:downstream	---	cg00200755 (II)
cg00200916	15(-):110222999-110223000	---	RF00019:38269:downstream	---	cg00200916 (II)
cg00201025	2(-):40246383-40246384	CpG_shore	DZIP1L:0:inside	ENSMFAG00000041691:DZIP1L:-:gene:protein_coding:DZIP1L|ENSMFAG00000041691:DZIP1L:-:transcript:protein_coding:DZIP1L|ENSMFAG00000041691:DZIP1L:-:transcript:protein_coding:DZIP1L	cg00201025 (II, DZIP1L)
cg00201175	11(+):47104959-47104960	---	ENSMFAG00000003511:26704:upstream	---	cg00201175 (II)
cg00201185	11(+):128316621-128316622	CpG_island	CCDC92:23261:upstream	---	cg00201185 (I, ZNF664;CCDC92)
cg00201196	20(+):8962036-8962037	CpG_shelf	METTL22:0:inside	ENSMFAG00000027750:METTL22:+:gene:protein_coding:METTL22|ENSMFAG00000027750:METTL22:+:transcript:protein_coding:METTL22|ENSMFAG00000027750:METTL22:+:transcript:protein_coding:METTL22|ENSMFAG00000027750:METTL22:+:CDS:protein_coding:METTL22|ENSMFAG00000027750:METTL22:+:exon:protein_coding:METTL22	cg00201196 (II, C16orf68)
cg00201393	11(-):96840333-96840334	---	ENSMFAG00000046812:447:upstream	ENSMFAG00000046824:ENSMFAG00000046824:+:FLANKING5000:lincRNA:.|ENSMFAG00000046812:ENSMFAG00000046812:+:FLANKING5000:lincRNA:.	cg00201393 (II, LOC102724933;LOC643339)
cg00201568	2(-):126767943-126767944	---	FOXP1:0:inside	ENSMFAG00000033964:FOXP1:-:gene:protein_coding:FOXP1|ENSMFAG00000033964:FOXP1:-:transcript:protein_coding:FOXP1|ENSMFAG00000033964:FOXP1:-:transcript:protein_coding:FOXP1|ENSMFAG00000033964:FOXP1:-:transcript:protein_coding:FOXP1	cg00201568 (II, FOXP1)
cg00201670	3(+):1937627-1937628	CpG_island	UBE2G2:138:upstream	ENSMFAG00000032355:SUMO3:+:FLANKING5000:protein_coding:.|ENSMFAG00000040170:UBE2G2:+:FLANKING5000:protein_coding:UBE2G2	cg00201670 (II, UBE2G2)
cg00201978	KE145909.1(+):22722-22723	---	ENSMFAG00000014834:28144:downstream	---	cg00201978 (II)
cg00202246	15(-):33139919-33139920	---	OR13D1:127902:upstream	---	cg00202246 (II, OR13C8)
cg00202403	16(-):55234478-55234479	CpG_island	ETV4:293:upstream	ENSMFAG00000042484:ETV4:-:FLANKING5000:protein_coding:ETV4	cg00202403 (II, ETV4)
cg00202454	7(-):19020229-19020230	---	PLA2G4D:0:inside	ENSMFAG00000003996:PLA2G4D:-:gene:protein_coding:PLA2G4D|ENSMFAG00000003996:PLA2G4D:-:transcript:protein_coding:PLA2G4D|ENSMFAG00000003996:PLA2G4D:-:CDS:protein_coding:PLA2G4D|ENSMFAG00000003996:PLA2G4D:-:exon:protein_coding:PLA2G4D	cg00202454 (I, PLA2G4D)
cg00202460	7(+):62999838-62999839	CpG_shore	C15orf40:497:upstream	ENSMFAG00000039280:C15orf40:+:FLANKING5000:protein_coding:C15orf40	cg00202460 (II, C15orf40)
cg00202490	1(-):95343364-95343365	---	RHBG:0:inside	ENSMFAG00000040010:RHBG:-:gene:protein_coding:RHBG|ENSMFAG00000040010:RHBG:-:transcript:protein_coding:RHBG|ENSMFAG00000040010:RHBG:-:CDS:protein_coding:RHBG|ENSMFAG00000040010:RHBG:-:exon:protein_coding:RHBG	cg00202490 (II, RHBG)
cg00202520	19(-):48172679-48172680	---	DHX34:0:inside	ENSMFAG00000032991:DHX34:+:gene:protein_coding:DHX34|ENSMFAG00000032991:DHX34:+:transcript:protein_coding:DHX34|ENSMFAG00000032991:DHX34:+:CDS:protein_coding:DHX34|ENSMFAG00000032991:DHX34:+:exon:protein_coding:DHX34	cg00202520 (II, DHX34)
cg00202530	6(-):140300509-140300510	CpG_shore	PCDHB7:342:upstream	ENSMFAG00000005051:PCDHB7:+:FLANKING5000:protein_coding:PCDHB7	cg00202530 (II, PCDHB7)
cg00202617	1(-):187686403-187686404	---	PPT1:169:downstream	ENSMFAG00000029038:PPT1:+:FLANKING5000:protein_coding:.|ENSMFAG00000036663:CAP1:-:FLANKING5000:protein_coding:CAP1	cg00202617 (II, PPT1)
cg00202760	20(-):77245542-77245543	CpG_island	CDT1:0:inside	ENSMFAG00000043967:CDT1:+:gene:protein_coding:CDT1|ENSMFAG00000043967:CDT1:+:transcript:protein_coding:CDT1|ENSMFAG00000043967:CDT1:+:transcript:protein_coding:CDT1|ENSMFAG00000043967:CDT1:+:CDS:protein_coding:CDT1|ENSMFAG00000043967:CDT1:+:exon:protein_coding:CDT1|ENSMFAG00000003499:APRT:-:FLANKING5000:protein_coding:APRT	cg00202760 (II, CDT1)
cg00202819	11(-):105487531-105487532	CpG_shore	SYCP3:781:upstream	ENSMFAG00000037508:SYCP3:-:FLANKING5000:protein_coding:.	cg00202819 (II, SYCP3)
cg00202829	7(-):52344043-52344044	---	CCDC33:0:inside	ENSMFAG00000034039:CCDC33:+:gene:protein_coding:CCDC33|ENSMFAG00000034039:CCDC33:+:transcript:protein_coding:CCDC33	cg00202829 (II, CCDC33)
cg00202934	10(+):12976139-12976140	CpG_shore	TMEM184B:0:inside	ENSMFAG00000002364:TMEM184B:+:gene:protein_coding:TMEM184B|ENSMFAG00000002364:TMEM184B:+:transcript:protein_coding:TMEM184B	cg00202934 (II, TMEM184B)
cg00203250	20(+):1132015-1132016	CpG_shelf	CACNA1H:20970:upstream	---	cg00203250 (II)
cg00203291	7(-):13657866-13657867	CpG_shelf	ENSMFAG00000034999:3460:downstream	ENSMFAG00000034999:ENSMFAG00000034999:-:FLANKING5000:protein_coding:.	cg00203291 (II, LOC145845)
cg00203347	11(+):111841959-111841960	---	WSCD2:0:inside	ENSMFAG00000042790:WSCD2:+:gene:protein_coding:WSCD2|ENSMFAG00000042790:WSCD2:+:transcript:protein_coding:WSCD2|ENSMFAG00000042790:WSCD2:+:CDS:protein_coding:WSCD2|ENSMFAG00000042790:WSCD2:+:exon:protein_coding:WSCD2	cg00203347 (I, WSCD2)
cg00203594	11(-):112736383-112736384	CpG_shore	ALKBH2:0:inside	ENSMFAG00000003561:ALKBH2:-:gene:protein_coding:ALKBH2|ENSMFAG00000003561:ALKBH2:-:transcript:protein_coding:ALKBH2|ENSMFAG00000003561:ALKBH2:-:exon:protein_coding:ALKBH2|ENSMFAG00000003561:ALKBH2:-:five_prime_utr:protein_coding:ALKBH2|ENSMFAG00000039615:UNG:+:FLANKING5000:protein_coding:.	cg00203594 (II, ALKBH2)
cg00203617	11(+):113127183-113127184	CpG_island	UBE3B:8:upstream	ENSMFAG00000001368:KCTD10:-:FLANKING5000:protein_coding:KCTD10|ENSMFAG00000032022:UBE3B:+:FLANKING5000:protein_coding:UBE3B	cg00203617 (II, KCTD10;UBE3B)
cg00203698	11(+):50289159-50289160	CpG_shore	GALNT6:0:inside	ENSMFAG00000031673:GALNT6:-:gene:protein_coding:GALNT6|ENSMFAG00000031673:GALNT6:-:transcript:protein_coding:GALNT6	cg00203698 (II, GALNT6)
cg00203804	X(+):39049673-39049674	CpG_shore	ENSMFAG00000001915:0:inside	ENSMFAG00000001915:ENSMFAG00000001915:-:transcript:protein_coding:.|ENSMFAG00000001915:ENSMFAG00000001915:-:gene:protein_coding:.|ENSMFAG00000001915:ENSMFAG00000001915:-:transcript:protein_coding:.|ENSMFAG00000001915:ENSMFAG00000001915:-:CDS:protein_coding:.|ENSMFAG00000001915:ENSMFAG00000001915:-:exon:protein_coding:.|ENSMFAG00000001915:ENSMFAG00000001915:-:CDS:protein_coding:.|ENSMFAG0000000191…	cg00203804 (II, LOC100132831)
cg00204065	14(+):2678192-2678193	---	KCNQ1:0:inside	ENSMFAG00000044043:KCNQ1:+:gene:protein_coding:KCNQ1|ENSMFAG00000044043:KCNQ1:+:transcript:protein_coding:KCNQ1	cg00204065 (II, KCNQ1)
cg00204249	16(-):75810115-75810116	---	DNAH17:0:inside	ENSMFAG00000002118:DNAH17:-:gene:protein_coding:DNAH17|ENSMFAG00000002118:DNAH17:-:transcript:protein_coding:DNAH17|ENSMFAG00000002118:DNAH17:-:CDS:protein_coding:DNAH17|ENSMFAG00000002118:DNAH17:-:exon:protein_coding:DNAH17	cg00204249 (I, DNAH17)
cg00204375	7(-):169031035-169031036	---	ENSMFAG00000030493:0:inside	ENSMFAG00000030493:ENSMFAG00000030493:+:transcript:protein_coding:.|ENSMFAG00000030493:ENSMFAG00000030493:+:transcript:protein_coding:.|ENSMFAG00000030493:ENSMFAG00000030493:+:transcript:protein_coding:.|ENSMFAG00000030493:ENSMFAG00000030493:+:gene:protein_coding:.|ENSMFAG00000030493:ENSMFAG00000030493:+:transcript:protein_coding:.|ENSMFAG00000030493:ENSMFAG00000030493:+:transcript:protein_coding…	cg00204375 (II, KLC1)
cg00204390	15(+):41974399-41974400	CpG_shelf	PAX5:0:inside	ENSMFAG00000044193:PAX5:+:five_prime_utr:protein_coding:PAX5|ENSMFAG00000044193:PAX5:+:exon:protein_coding:PAX5|ENSMFAG00000044193:PAX5:+:transcript:protein_coding:PAX5|ENSMFAG00000044193:PAX5:+:gene:protein_coding:PAX5	cg00204390 (I, PAX5)
cg00204501	7(-):7278170-7278171	CpG_island	TJP1:419:upstream	ENSMFAG00000037125:TJP1:-:FLANKING5000:protein_coding:TJP1	cg00204501 (I, TJP1)
cg00204802	17(+):95342214-95342215	---	ATP11A:0:inside	ENSMFAG00000032147:ATP11A:+:transcript:protein_coding:ATP11A|ENSMFAG00000032147:ATP11A:+:transcript:protein_coding:ATP11A|ENSMFAG00000032147:ATP11A:+:gene:protein_coding:ATP11A|ENSMFAG00000032147:ATP11A:+:transcript:protein_coding:ATP11A|ENSMFAG00000032147:ATP11A:+:transcript:protein_coding:ATP11A|ENSMFAG00000032147:ATP11A:+:CDS:protein_coding:ATP11A|ENSMFAG00000032147:ATP11A:+:exon:protein_codin…	cg00204802 (I, ATP11A)
cg00205669	8(+):82402854-82402855	---	ENSMFAG00000043424:50556:upstream	---	cg00205669 (II)
cg00205703	2(+):89032040-89032041	CpG_shore	FAM131A:197:upstream	ENSMFAG00000034331:EIF4G1:+:FLANKING5000:protein_coding:EIF4G1|ENSMFAG00000028860:FAM131A:+:FLANKING5000:protein_coding:.	cg00205703 (II, FAM131A)
cg00205786	20(-):37405088-37405089	CpG_shelf	ZNF423:0:inside	ENSMFAG00000045032:ZNF423:-:gene:protein_coding:ZNF423|ENSMFAG00000045032:ZNF423:-:transcript:protein_coding:ZNF423|ENSMFAG00000045032:ZNF423:-:transcript:protein_coding:ZNF423|ENSMFAG00000045032:ZNF423:-:transcript:protein_coding:ZNF423|ENSMFAG00000045032:ZNF423:-:CDS:protein_coding:ZNF423|ENSMFAG00000045032:ZNF423:-:exon:protein_coding:ZNF423	cg00205786 (II, ZNF423)
cg00205905	X(+):35523216-35523217	CpG_shore	PRRG1:45113:upstream	---	cg00205905 (II, PRRG1)
cg00206058	13(+):99376600-99376601	CpG_island	GREB1:0:inside	ENSMFAG00000044386:GREB1:-:transcript:protein_coding:GREB1|ENSMFAG00000044386:GREB1:-:gene:protein_coding:GREB1|ENSMFAG00000044386:GREB1:-:transcript:protein_coding:GREB1|ENSMFAG00000044386:GREB1:-:CDS:protein_coding:GREB1|ENSMFAG00000044386:GREB1:-:exon:protein_coding:GREB1	cg00206058 (I, GREB1)
[truncated: 181,885 more rows]
